# Supplementary material for: Intracellular Porphyromonas gingivalis Promotes the Proliferation of Colorectal Cancer Cells via the MAPK/ERK Signaling Pathway
Source: Front Cell Infect Microbiol. 2020 Dec 23;10:584798. doi: 10.3389/fcimb.2020.584798 (PMC7785964; doi:10.3389/fcimb.2020.584798)
Supplement: Supplementary file 9 [file Table_1.xlsx]

## Sheet: Sheet1
EnsemblGene_GeneSymbol	MC38_1	MC38_2	MC38+PG33277_1	MC38+PG33277_2	MC38+KDP136_1	MC38+KDP136_2
ENSMUSG00000000001_Gnai3	12730	15156	12960	12537	8208	7196
ENSMUSG00000000003_Pbsn	0	0	0	0	0	0
ENSMUSG00000000028_Cdc45	5107	5303	3852	6572	6427	4765
ENSMUSG00000000031_H19	1	0	6	8	3	1
ENSMUSG00000000037_Scml2	216	288	115	77	44	44
ENSMUSG00000000049_Apoh	7	3	6	0	1	3
ENSMUSG00000000056_Narf	1662	2155	3267	2900	2049	1520
ENSMUSG00000000058_Cav2	2987	3829	2174	913	603	739
ENSMUSG00000000078_Klf6	15291	18444	23550	23946	19286	20405
ENSMUSG00000000085_Scmh1	1449	1747	1405	1050	960	786
ENSMUSG00000000088_Cox5a	3788	4009	5891	6715	6650	4552
ENSMUSG00000000093_Tbx2	7	12	30	30	8	5
ENSMUSG00000000094_Tbx4	0	1	3	3	12	0
ENSMUSG00000000103_Zfy2	0	0	0	0	0	0
ENSMUSG00000000120_Ngfr	1801	1505	7557	4673	2462	1723
ENSMUSG00000000125_Wnt3	2	0	2	0	3	0
ENSMUSG00000000126_Wnt9a	145	235	911	1247	731	418
ENSMUSG00000000127_Fer	2254	2919	2362	2474	2355	1894
ENSMUSG00000000131_Xpo6	6156	6865	5149	4653	2958	2390
ENSMUSG00000000134_Tfe3	5083	5995	5398	7240	6071	5087
ENSMUSG00000000142_Axin2	39	49	132	153	114	78
ENSMUSG00000000148_Brat1	1336	1400	2023	2617	1138	936
ENSMUSG00000000149_Gna12	4238.85	4890.76	4228.28	5041.58	2964.43	2335.77
ENSMUSG00000000154_Slc22a18	132	177	469	297	263	184
ENSMUSG00000000157_Itgb2l	0	0	0	0	0	0
ENSMUSG00000000159_Igsf5	0	0	6	0	0	0
ENSMUSG00000000167_Pih1d2	88	86	129	120	92	50
ENSMUSG00000000168_Dlat	4044	4200	4782	5560	4310	3533
ENSMUSG00000000171_Sdhd	5135	5506	3590	4268	5130	3873
ENSMUSG00000000182_Fgf23	0	0	2	3	2	0
ENSMUSG00000000183_Fgf6	0	0	0	0	2	0
ENSMUSG00000000184_Ccnd2	7103.97	8937.91	5898.44	3902.11	1719.2	1053.67
ENSMUSG00000000194_Gpr107	3671	4707	3888	3920	2205	2194
ENSMUSG00000000197_Nalcn	0	0	0	0	0	1
ENSMUSG00000000202_Btbd17	70	56	78	22	26	7
ENSMUSG00000000204_Slfn4	3	1	10	1	4	2
ENSMUSG00000000214_Th	0	0	0	0	0	0
ENSMUSG00000000215_Ins2	0	0	0	0	0	0
ENSMUSG00000000216_Scnn1g	0	0	0	1	0	1
ENSMUSG00000000223_Drp2	180	286	83	167	149	120
ENSMUSG00000000244_Tspan32	600.96	878.49	138.89	41	53.9	67
ENSMUSG00000000247_Lhx2	0	0	3	0	1	0
ENSMUSG00000000248_Clec2g	6	6	14	6	6	0
ENSMUSG00000000253_Gmpr	47	96	77	135	50	47
ENSMUSG00000000263_Glra1	0	0	0	0	0	0
ENSMUSG00000000266_Mid2	995	1308	735	457	275	217
ENSMUSG00000000275_Trim25	4483	5209	4825	4937	2876	2425
ENSMUSG00000000276_Dgke	988	1051	1952	3173	1460	1285
ENSMUSG00000000278_Scpep1	13867	18520	29851	35251	29046	21587
ENSMUSG00000000282_Mnt	3305	4257	3033	2389	1627	1230
ENSMUSG00000000290_Itgb2	82	85	69	39	46	36
ENSMUSG00000000295_Hddc2	481	570	498	501	574	351
ENSMUSG00000000296_Tpd52l1	2	4	0	0	4	4
ENSMUSG00000000301_Pemt	117	126	111	85	71	49
ENSMUSG00000000303_Cdh1	337	446	395	133	149	69
ENSMUSG00000000305_Cdh4	2	1	24	10	2	2
ENSMUSG00000000308_Ckmt1	2	8	27	54	22	15
ENSMUSG00000000317_Bcl6b	2	1	11	2	2	0
ENSMUSG00000000318_Clec10a	0	0	4	0	0	0
ENSMUSG00000000320_Alox12	0	6	12	2	3	1
ENSMUSG00000000325_Arvcf	1352.06	1708	3786	3670	2135.8	1878
ENSMUSG00000000326_Comt	5160.85	6055.5	3842.42	1762	1350.97	1167.44
ENSMUSG00000000339_Rtca	2041.04	2260.91	3260.01	4440.54	3507.13	2426.88
ENSMUSG00000000340_Dbt	785	919	1016	1415	692	456
ENSMUSG00000000346_Dazap2	8209	9651	6827	7435	7327	5586
ENSMUSG00000000355_Mcts1	726	813	689	673	704	457
ENSMUSG00000000359_Rem1	2	15	8	0	2	0
ENSMUSG00000000365_Rnf17	0	0	0	0	0	0
ENSMUSG00000000374_Trappc10	3454	4191	5755	9190	4403	3842
ENSMUSG00000000378_Ccm2	1739	1888	1676	1965	1477	968
ENSMUSG00000000381_Wap	0	0	0	0	0	0
ENSMUSG00000000384_Tbrg4	2641	2829	2081	1973	1801	1304
ENSMUSG00000000385_Tmprss2	0	0	7	2	3	0
ENSMUSG00000000386_Mx1	18	25	24	4	13	7
ENSMUSG00000000392_Fap	3	2	0	0	2	2
ENSMUSG00000000394_Gcg	0	0	0	0	0	0
ENSMUSG00000000399_Ndufa9	3215	3522	2673	3221	3464	2419
ENSMUSG00000000402_Egfl6	0	0	0	0	0	0
ENSMUSG00000000409_Lck	98	97	101	82	84	33
ENSMUSG00000000411_Tssk3	1	0	7	3	3	2
ENSMUSG00000000416_Cttnbp2	1	0	0	0	0	0
ENSMUSG00000000420_Galnt1	7969	9355	8399	5504	3397	3281
ENSMUSG00000000435_Myf5	0	0	0	0	0	0
ENSMUSG00000000439_Mkrn2	1808.47	2230.47	2277.97	3304.83	2369	1804.46
ENSMUSG00000000440_Pparg	0	0	5	1	1	2
ENSMUSG00000000441_Raf1	2597.24	2053.68	4573.8	5666.9	1831.62	1509.35
ENSMUSG00000000486_Sept1	65	71	60	47	30	36
ENSMUSG00000000489_Pdgfb	1463	1459	2023	480	311	252
ENSMUSG00000000530_Acvrl1	20	21	119	16	16	16
ENSMUSG00000000531_Grasp	662	796	898	1256	1079	884
ENSMUSG00000000532_Acvr1b	1057	1275	2914	1677	625	527
ENSMUSG00000000538_Tom1l2	5859	7315	13262.9	20597.7	11128.8	8870.69
ENSMUSG00000000544_Gpa33	3	2	13	6	10	12
ENSMUSG00000000552_Zfp385a	4751	5298	5036	5511	3589	3093
ENSMUSG00000000555_Itga5	9471	12120	10236	11188	6795	7446
ENSMUSG00000000560_Gabra2	0	0	0	0	0	0
ENSMUSG00000000561_Wdr77	5421.88	5649.46	3017.43	2777.76	1567.41	1479.36
ENSMUSG00000000562_Adora3	2.72	0	2	0	0	0
ENSMUSG00000000563_Atp5f1	10908.8	10875	11495	12620	12396	8089
ENSMUSG00000000567_Sox9	8974	10273	16561	6065	3042	2372
ENSMUSG00000000568_Hnrnpd	8335.15	9116.33	4272.81	3133.99	2355.39	2163.81
ENSMUSG00000000579_Dynlt1c	776.1	961.85	1542.98	1922.99	1279.54	1017.12
ENSMUSG00000000581_C1d	961	1211	645	652	623	473
ENSMUSG00000000594_Gm2a	645	766	3681	4491	3041	2254
ENSMUSG00000000600_Krit1	2666	3395	2361	2521	1631	1635
ENSMUSG00000000605_Clcn4	1413.77	1661.94	871.87	567.52	193.38	216.58
ENSMUSG00000000606_Vmn2r88	0	0	0	0	0	0
ENSMUSG00000000617_Grm6	0	0	0	0	0	0
ENSMUSG00000000627_Sema4f	6	14	93	21	27	11
ENSMUSG00000000628_Hk2	3814	4290	21474	3317	4634	4022
ENSMUSG00000000631_Myo18a	8954	10105	10727	9170	5673	5193
ENSMUSG00000000632_Sez6	0	0	17	18	11	5
ENSMUSG00000000673_Haao	2	5	25	23	12	30
ENSMUSG00000000682_Cd52	3	3	38	15	17	14
ENSMUSG00000000686_Abhd15	206.54	233	404.22	249.78	107	73
ENSMUSG00000000690_Hoxb6	663	768	335	104	117	66
ENSMUSG00000000693_Loxl3	688.53	828.27	386.36	240	246.19	179.53
ENSMUSG00000000701_Tcl1b5	0	0	0	0	0	0
ENSMUSG00000000706_Btn1a1	2	5	69	29	38	14
ENSMUSG00000000708_Kat2b	2341	2865	736	303	189	150
ENSMUSG00000000711_Rab5b	4066.88	4944.81	4597.79	6433.9	4257.68	3618.81
ENSMUSG00000000724_Cryba1	0	3	0	0	2	0
ENSMUSG00000000730_Dnmt3l	69	35	38	5	16	13
ENSMUSG00000000731_Aire	16	15	36	0	23	3
ENSMUSG00000000732_Icosl	286	258	525	534	322	248
ENSMUSG00000000738_Spg7	4134	4515	6708	5504	5092	3672
ENSMUSG00000000739_Sult5a1	10	6	24	14	7	9
ENSMUSG00000000740_Rpl13	71216.4	71274.9	68378.4	73882.6	82802.2	58528.3
ENSMUSG00000000743_Chmp1a	5535	6344	8468	10568	7647	5277
ENSMUSG00000000751_Rpa1	13254	14122	13248	16831	16348	10777
ENSMUSG00000000753_Serpinf1	575	1076	340	389	208	315
ENSMUSG00000000759_Tubgcp3	5387	5779	3168	3157	2196	1405
ENSMUSG00000000766_Oprm1	0	0	0	0	0	0
ENSMUSG00000000776_Polr3d	1582	1712	1089	1310	830	847
ENSMUSG00000000782_Tcf7	2460	3055	2053	2269	1526	1666
ENSMUSG00000000787_Ddx3x	21866	25405	9400	6051	3632	3426
ENSMUSG00000000791_Il12rb1	174	206	601	270	294	178
ENSMUSG00000000792_Slc5a5	148	154	1310	2383	2034	1580
ENSMUSG00000000794_Kcnn3	6	2	166	96	36	35
ENSMUSG00000000804_Usp32	2294	2984	3885	3670	2004	1637
ENSMUSG00000000805_Car4	0	0	0	0	0	0
ENSMUSG00000000811_Txnrd3	895	1118	1734	1604	861	762
ENSMUSG00000000817_Fasl	2	0	0	1	3	0
ENSMUSG00000000823_Zfp512b	2021	2316	1633	1050	529	363
ENSMUSG00000000826_Dnajc5	5170	6526	9771	4331	4585	3996
ENSMUSG00000000827_Tpd52l2	8304	10040	6916	8193	8149	7041
ENSMUSG00000000838_Fmr1	4848	5960	2189	1787	920	897
ENSMUSG00000000861_Bcl11a	12	19	40	12	7	12
ENSMUSG00000000869_Il4	1	0	11	8	5	4
ENSMUSG00000000876_Pxmp4	612	821	942	1251	935	720
ENSMUSG00000000881_Dlg3	669	802	509	287	252	191
ENSMUSG00000000884_Gnb1l	464	460.61	571	540	526	281
ENSMUSG00000000889_Dbh	0	1	0	0	0	1
ENSMUSG00000000901_Mmp11	2939	3815	2331	2597	2110	1979
ENSMUSG00000000902_Smarcb1	3108	3622	1986	1065	768	526
ENSMUSG00000000903_Vpreb3	3	2	5	0	3	2
ENSMUSG00000000915_Hip1r	4568.71	5059.38	9183.42	6303.29	4877.63	3592.84
ENSMUSG00000000916_Nsun5	1656.96	1764.2	1344.83	1470.09	1175.97	799.11
ENSMUSG00000000934_Top1mt	1348	1273	1455	1253	1215	817
ENSMUSG00000000938_Hoxa10	744	791	410	161	123	107
ENSMUSG00000000942_Hoxa4	90	75.98	146	222.97	181	99
ENSMUSG00000000948_Gm38393	0	0	0	0	0	0
ENSMUSG00000000957_Mmp14	7693	11168	2247	378	566	717
ENSMUSG00000000958_Slc7a7	28.02	33.02	121.19	31	74.06	33
ENSMUSG00000000959_Oxa1l	2325.98	2505.98	1951.81	1818	1415.94	1255
ENSMUSG00000000976_Heatr6	2974	3360	2845	3281	2252	1814
ENSMUSG00000000982_Ccl3	0	0	2	0	1	1
ENSMUSG00000000983_Wfdc18	0	0	10	0	2	1
ENSMUSG00000001014_Icam4	24.54	28.32	17.83	15.4	37.72	18.94
ENSMUSG00000001016_Ilf2	5284.62	5653.5	5343.42	8092.08	6401.83	4972.64
ENSMUSG00000001017_Chtop	7363	8132	5738	5451	4187	3313
ENSMUSG00000001018_Snapin	2063.38	2407.5	3257.58	2743.92	2587.17	1797.36
ENSMUSG00000001020_S100a4	101940	113578	14345.5	8124	17432	16364
ENSMUSG00000001021_S100a3	583	573	207	88	136	83
ENSMUSG00000001023_S100a5	2	5	14	2	5	6
ENSMUSG00000001025_S100a6	100606	108622	80522	50176	66424	55503
ENSMUSG00000001027_Scn4a	0	2	16	5	1	3
ENSMUSG00000001029_Icam2	0	0	1	0	2	0
ENSMUSG00000001034_Mapk7	3024	3389	3816	3719	2777	2016
ENSMUSG00000001036_Epn2	8495	9847	9321	10151	7424	7610
ENSMUSG00000001039_B9d1	554	555	673	699	741	551
ENSMUSG00000001052_Sec24b	9846	10894	6499	3692	2325	2182
ENSMUSG00000001053_N4bp3	1093	1086	1108	1358	1583	1068
ENSMUSG00000001054_Rmnd5b	1935	2192	2895	3050	2488	1876
ENSMUSG00000001056_Nhp2	3041	2656	1807	2615	2958	1685
ENSMUSG00000001062_Vps9d1	1096	1281	931	946	577	509
ENSMUSG00000001065_Zfp276	2189.91	2595.83	2020.54	1791.75	921.68	657.68
ENSMUSG00000001076_C1ql4	1	3	26	44	25	14
ENSMUSG00000001082_Mfsd10	2325	2781	1376	1049	846	632
ENSMUSG00000001089_Luzp1	8380	10034	10246	13181	8130	6708
ENSMUSG00000001095_Slc13a2	0	0	2	2	1	0
ENSMUSG00000001098_Kctd10	10601.9	11594.8	6032.83	6572.72	5872.65	4613.46
ENSMUSG00000001100_Poldip2	3668	3970	3688	3491	2788	1744
ENSMUSG00000001103_Sebox	0	0	0	2	1	1
ENSMUSG00000001105_Ift20	2119	2394	2429	3402	2153	1585
ENSMUSG00000001119_Col6a1	36607	55441	29120	32497	18317	25292
ENSMUSG00000001120_Pcbp3	12	12	80	26	26	28
ENSMUSG00000001123_Lgals9	3816	4634	5387	3797	3601	3175
ENSMUSG00000001127_Araf	2865	3390	3304	4168	3342	2990
ENSMUSG00000001128_Cfp	105	130	117	121	53	68
ENSMUSG00000001131_Timp1	5477	6209	3188	3150	4705	3868
ENSMUSG00000001134_Uxt	551	629	415	474	539	297
ENSMUSG00000001138_Cnnm3	1957	2321	1775	1761	512	518
ENSMUSG00000001143_Lman2l	2039	2473	2967	5034	2773	2563
ENSMUSG00000001150_Mcm3ap	4861	5218.45	3012.15	3171.55	2208.72	1762.8
ENSMUSG00000001151_Pcnt	5134	5660	2869	3447	1908	1712
ENSMUSG00000001155_Ftcd	0	0	5	1	1	0
ENSMUSG00000001156_Mxd1	304	358	1177	2027	1128	721
ENSMUSG00000001157_Gmcl1	995	1183	1438	1663	771	655
ENSMUSG00000001158_Snrnp27	1198	1243	1249	1789	1989	1422
ENSMUSG00000001166_Oas1c	154	193	373.93	336	320	121
ENSMUSG00000001168_Oas1h	0	0	0	0	0	1
ENSMUSG00000001173_Ocrl	2781	3414	2794	2897	2106	1773
ENSMUSG00000001175_Calm1	24072	25499	33597	30760	28438	24177
ENSMUSG00000001211_Agpat3	3548	3932	2904	1742	1704	1213
ENSMUSG00000001225_Slc26a3	0	0	3	0	2	0
ENSMUSG00000001227_Sema6b	2258	2487	1340	559	424	286
ENSMUSG00000001228_Uhrf1	20148	19230	8346	10408	11014	7740
ENSMUSG00000001229_Dpp9	7796	8261	4979	5278	4403	3427
ENSMUSG00000001240_Ramp2	286.74	393.71	238.93	71.11	76	46
ENSMUSG00000001247_Lsr	2.23	5.51	19.97	1.17	4.63	3.1
ENSMUSG00000001248_Gramd1a	3544.59	4187.1	3392.57	2948	2764.99	2574.99
ENSMUSG00000001249_Hpn	3	6	16	9	11	3
ENSMUSG00000001260_Gabrg1	0	0	0	0	0	0
ENSMUSG00000001270_Ckb	94	83	132	68	61	41
ENSMUSG00000001280_Sp1	10479	12782	8899	14802	11450	10796
ENSMUSG00000001281_Itgb7	25539	33233	18829	14941	15038	14670
ENSMUSG00000001285_Myg1	2989.12	3340	2363.36	2673.29	2329.43	1370
ENSMUSG00000001288_Rarg	8891	11187	5481	3118	3370	3110
ENSMUSG00000001289_Pfdn5	4147.88	4743	4694.64	5636.71	6250.57	4749
ENSMUSG00000001300_Efnb2	768	836	1090	1076	670	669
ENSMUSG00000001305_Rrp15	1684	1788	1081	1455	1076	860
ENSMUSG00000001313_Rnd2	569.44	727.89	1525.28	1437.73	1297.8	943.9
ENSMUSG00000001323_Srr	1406.43	1569.26	2421.37	1893.81	1933.05	1446.23
ENSMUSG00000001333_Sync	52.3	76.45	163.62	45.6	43.46	27.26
ENSMUSG00000001334_Fndc5	2	0	10	1	1	0
ENSMUSG00000001348_Acp5	7	3	69	39	47	38
ENSMUSG00000001349_Cnn1	4	8	1499	1515	1522	674
ENSMUSG00000001366_Fbxo9	1015	1134	763	437	296	229
ENSMUSG00000001376_Vps50	785	1003	756	809	740	637
ENSMUSG00000001380_Hars	5031.5	5410.56	3748.61	4326.85	3655.74	2324.7
ENSMUSG00000001383_Zmat2	3340	3807	3020	3246	3059	2236
ENSMUSG00000001403_Ube2c	8909	9155	4428	7795	7392	6589
ENSMUSG00000001415_Smg5	8455	8837	6612	7174	6966	5137
ENSMUSG00000001416_Cct3	23664	23585	17565	18306	17567	11816
ENSMUSG00000001418_Glmp	5257.64	7042.84	12857.9	14559.4	13424	9951.13
ENSMUSG00000001419_Mef2d	7972.66	9945.58	7888.24	9305.25	6082.8	6157.27
ENSMUSG00000001420_Tmem79	74.36	74.16	88.07	68.58	56.99	43.87
ENSMUSG00000001424_Snd1	18320	21628	20567	26257	23075	19771
ENSMUSG00000001435_Col18a1	2638	3260	8962	10261	7598	6246
ENSMUSG00000001436_Slc19a1	1936	2142	1833	2147	1614	1383
ENSMUSG00000001440_Kpnb1	43573	45777	34009	37690	29942	24235
ENSMUSG00000001441_Npepps	7863	9290	8034	6722	4617	4790
ENSMUSG00000001444_Tbx21	1	1	5	4	11	3
ENSMUSG00000001445_Mrpl10	3596.95	3765.96	5144	5948	5138.86	3598
ENSMUSG00000001467_Cyp51	7132.39	9929	16378.8	13244	8765	6249
ENSMUSG00000001472_Tcf25	23490	27271	18216	13663	12823	10778
ENSMUSG00000001473_Tubb6	11932	12337	7480	4951	4400	3983
ENSMUSG00000001482_Def8	5843	6271	5703	4829	4749	3831
ENSMUSG00000001493_Meox1	1	5	33	13	20	10
ENSMUSG00000001494_Sost	3	1	39	10	5	8
ENSMUSG00000001496_Nkx2-1	0	0	0	0	0	0
ENSMUSG00000001497_Pax9	709	860	606	558	444	375
ENSMUSG00000001504_Irx2	1310	1551	567	487	380	292
ENSMUSG00000001506_Col1a1	34397	35173	44924	27054	25629	22913
ENSMUSG00000001507_Itga3	22625	21438	32007	22817	17342	15403
ENSMUSG00000001508_Sgca	3	1	45	17	15	11
ENSMUSG00000001510_Dlx3	2189	2878	3086	910	564	439
ENSMUSG00000001517_Foxm1	9263	9936	4154	3957	3271	2751
ENSMUSG00000001518_Itfg2	1169	1355	1126	1089	783	615
ENSMUSG00000001520_Nrip2	29	57	52	45	24	15
ENSMUSG00000001521_Tulp3	3390	3862	4368	5684	3938	3227
ENSMUSG00000001524_Gtf2h4	1542	1707	1305	1358	1366	917
ENSMUSG00000001525_Tubb5	112656	120874	65291	52767	45178	49297
ENSMUSG00000001542_Ell2	709	721	879	820	622	410
ENSMUSG00000001552_Jup	1400	1597	3890	4490	3456	2605
ENSMUSG00000001555_Fkbp10	13246.6	16194	6600	5000.66	5559.77	5379.33
ENSMUSG00000001558_Klhl10	34	44	128	81	83	43
ENSMUSG00000001566_Mnx1	0	0	0	0	0	0
ENSMUSG00000001569_Nom1	2819	3185	2073	1777	1119	872
ENSMUSG00000001576_Ergic1	17499	19476	19409	18445	13312	11964
ENSMUSG00000001583_Tnk1	0	0	5.04	4	3.03	0
ENSMUSG00000001588_Acap1	179	184	1437	1021	1767	1190
ENSMUSG00000001604_Tcea3	93	163	239	250	204	192
ENSMUSG00000001622_Csn3	1	0	60	44	54	18
ENSMUSG00000001627_Ifrd1	8274.06	9596.93	29833.8	93264.9	36330.5	38371.5
ENSMUSG00000001630_Stk38l	2435	2971	3357	3928	1988	1713
ENSMUSG00000001632_Brpf1	2655	2930	2261	2989	2048	1756
ENSMUSG00000001642_Akr1b3	14780.4	13322.6	57673.3	50520.4	62916	34363.4
ENSMUSG00000001655_Hoxc13	129	212	298	262	179	95
ENSMUSG00000001656_Hoxc11	990	1417	480	194	214	179
ENSMUSG00000001657_Hoxc8	88	148	57	18	15	11
ENSMUSG00000001661_Hoxc6	1488	2007	797	418	327	250
ENSMUSG00000001663_Gstt1	72	116	343	271	270	210
ENSMUSG00000001665_Gstt3	30.12	56	49	54.67	46	24
ENSMUSG00000001666_Ddt	464.82	481	890	1289.6	1320	801
ENSMUSG00000001670_Tat	0	0	5	1	0	1
ENSMUSG00000001672_Marveld3	4	11	33	13	42	16
ENSMUSG00000001674_Ddx18	5732.76	6050.79	4028.39	4025.78	4208.33	3051.52
ENSMUSG00000001687_Ubl3	1059	1336	2120	2131	1120	1041
ENSMUSG00000001700_Gramd3	636	853	1012	1395	960	830
ENSMUSG00000001707_Eef1e1	1372	1413	1081	1143	1143	795
ENSMUSG00000001729_Akt1	7101	5083	13028	14058	4582	3939
ENSMUSG00000001739_Cldn15	5	8	8	5	4	5
ENSMUSG00000001741_Il16	2576.47	3265.14	367.88	65.33	71.82	59
ENSMUSG00000001750_Tcirg1	4389	5461	3623	3499	2932	2228
ENSMUSG00000001751_Naglu	2744	3444	4597	5859	5224	4054
ENSMUSG00000001755_Coasy	2026	2309	2449	4269	4212	3261
ENSMUSG00000001761_Smo	4721	5215	2131	980	815	642
ENSMUSG00000001763_Tspan33	3	3	197	245	115	51
ENSMUSG00000001767_Crnkl1	2652	3228	2598	4603	3334	2338
ENSMUSG00000001768_Rin2	2729	3767	929	284	346	228
ENSMUSG00000001773_Folh1	1	0	0	1	0	0
ENSMUSG00000001774_Chordc1	3823	4208	1973	1511	1079	810
ENSMUSG00000001783_Rtcb	7575	8240	8648	10347	7940	5865
ENSMUSG00000001785_Pwp1	3457	3556	3304	4480	3687	2712
ENSMUSG00000001786_Fbxo7	924	1075.68	1268	1184.22	871	706.52
ENSMUSG00000001794_Capns1	13403	15886	11108	10559	11106	9265
ENSMUSG00000001802_Lrp3	0	0	0	0	0	0
ENSMUSG00000001804_Dsg4	0	0	0	1	0	0
ENSMUSG00000001815_Evx2	0	0	2	0	0	0
ENSMUSG00000001819_Hoxd13	4	6	2	1	0	0
ENSMUSG00000001823_Hoxd12	0	0	0	0	0	0
ENSMUSG00000001827_Folr1	0	3	42	22	14	6
ENSMUSG00000001829_Clpb	3630	3800	4543	5360	4862	3531
ENSMUSG00000001833_Sept7	8968	10916	6393	5313	4090	3812
ENSMUSG00000001844_Zdhhc4	542	644	661	905	646	430
ENSMUSG00000001847_Rac1	17145.3	19538.3	13178.8	11107.7	10173.6	8946.65
ENSMUSG00000001855_Nup214	4671	5083.99	3315	4245	2923	2254
ENSMUSG00000001864_Aif1l	2482	2626	4023	2290	2218	2095
ENSMUSG00000001865_Cpa3	0	0	0	0	0	0
ENSMUSG00000001870_Ltbp1	8335	8394	4893	2120	2484	2050
ENSMUSG00000001891_Ugp2	1903	2334	3813	3246	2572	2192
ENSMUSG00000001901_Kcnh6	4	2	23	23	13	3
ENSMUSG00000001909_Trmt1	4596	5162	3621	4088	3979	2804
ENSMUSG00000001910_Nacc1	11930.2	12672.2	8439.14	7041.69	5006.57	4265.8
ENSMUSG00000001911_Nfix	16804	20465	7509	2914	2456	2191
ENSMUSG00000001918_Slc1a5	11275	14381	7029	3563	1432	1053
ENSMUSG00000001924_Uba1	42367	47236	47562	51304	46007	37245
ENSMUSG00000001930_Vwf	42	84	729	288	283	122
ENSMUSG00000001942_Siae	1925.91	2350.33	1827.61	2339.65	1627.82	1309.74
ENSMUSG00000001943_Vsig2	0	0	0	2	3	2
ENSMUSG00000001946_Esam	12	13	15	19	23	15
ENSMUSG00000001948_Spa17	53	55	105	73	91	48
ENSMUSG00000001962_Fam50a	2478	3267	7094	7767	7249	5202
ENSMUSG00000001964_Emd	3952.62	4385.12	3466.04	2741.55	2441.3	1944.34
ENSMUSG00000001983_Taco1	716.25	776.23	761.27	755.9	592.55	384.08
ENSMUSG00000001985_Grik3	1	0	0	0	0	0
ENSMUSG00000001986_Gria3	0	1	0	1	0	0
ENSMUSG00000001988_Npas1	18	22	43	50	14	7
ENSMUSG00000001995_Sipa1l2	5011	5729	7232	10133	5418	4507
ENSMUSG00000001998_Ap4e1	1968	2325	1712	2147	1322	1239
ENSMUSG00000001999_Blvra	1233	1376	1039	833	896	611
ENSMUSG00000002006_Pdzd4	1015	1005.94	765.21	308	266	158.79
ENSMUSG00000002007_Srpk3	0	6	0	0	1	0
ENSMUSG00000002010_Idh3g	5258	6022	5226	5198	5275	4166
ENSMUSG00000002012_Pnck	7	8	12	5	9	12
ENSMUSG00000002014_Ssr4	3179	3710	2101	2113	2623	1976
ENSMUSG00000002015_Bcap31	6903	7930	4910	5349	4285	3400
ENSMUSG00000002017_Fam98a	2976	3238	3215	3691	2766	1795
ENSMUSG00000002020_Ltbp2	16075.9	19673.4	2471.86	3094.87	2176.91	3241.05
ENSMUSG00000002028_Kmt2a	13148	15628	11813	12157	6296	5905
ENSMUSG00000002031_Ift46	1903	2292	2149	2376	1860	1195
ENSMUSG00000002032_Tmem25	8	15	21	11	9	5
ENSMUSG00000002033_Cd3g	0	0	1	0	0	0
ENSMUSG00000002043_Trappc6a	839	862	1453	1432	1618	1125
ENSMUSG00000002052_Supt6	11507.2	13688	11102.2	12906.1	10204.5	7967.66
ENSMUSG00000002055_Spag5	5452	6370	2900	4150	3332	2412
ENSMUSG00000002057_Foxn1	7	2	22	0	0	1
ENSMUSG00000002058_Unc119	664	789	996	1132	1216	812
ENSMUSG00000002059_Rab34	4385	4645	2796	1675	2389	1712
ENSMUSG00000002064_Sdf2	3010.76	3513.04	3406.8	2998.93	2344.54	1856.34
ENSMUSG00000002068_Ccne1	1104	931	560	770	696	462
ENSMUSG00000002076_Hsf2bp	7	17	94	42	64	40
ENSMUSG00000002083_Bbc3	971	1191	866	1273	1020	941
ENSMUSG00000002100_Mybpc3	2	0	62	64	7	6
ENSMUSG00000002102_Psmc3	8079	8418	5249	5108	5247	3433
ENSMUSG00000002103_Acp2	1884.9	2298.6	968.13	559.88	329.38	294.91
ENSMUSG00000002104_Rapsn	133	90	76	32	121	51
ENSMUSG00000002105_Slc39a13	3385	4285	1906	1166	998	784
ENSMUSG00000002107_Celf2	661	741	594	257	163	120
ENSMUSG00000002108_Nr1h3	16	8	114	72	89	25
ENSMUSG00000002109_Ddb2	171.1	195.4	389.87	354.12	312.62	209.09
ENSMUSG00000002111_Spi1	5	10	42	95	60	42
ENSMUSG00000002129_Sf3a1	8348	9064	6957	8188	7670	5948
ENSMUSG00000002147_Stat6	8704	9862	1437	424	727	533
ENSMUSG00000002190_Clgn	2	0	10	7	5	8
ENSMUSG00000002204_Napsa	19	15	77	31	39	11
ENSMUSG00000002205_Vrk3	1127	1137	1172	1119	1311	869
ENSMUSG00000002210_Smg9	1598	1831	1130	811	815	643
ENSMUSG00000002221_Paxip1	3429	3833	1633	1828	1506	1016
ENSMUSG00000002222_Rmnd5a	3535	4479	4284	8038	3213	3003
ENSMUSG00000002227_Mov10	3962	3993	2185	819	1026	804
ENSMUSG00000002228_Ppm1j	79	57	913	1262	1054	813
ENSMUSG00000002233_Rhoc	10609	11560	9212	7307	6593	5510
ENSMUSG00000002240_Prr27	0	0	0	0	0	0
ENSMUSG00000002249_Tead3	984	1293	1416	1320	671	630
ENSMUSG00000002250_Ppard	4407	4974	6491	6971	4797	4071
ENSMUSG00000002257_Def6	2281	2797	1215	498	550	452
ENSMUSG00000002265_Peg3	1	0	0	0	0	0
ENSMUSG00000002266_Zim1	0	0	5	0	0	1
ENSMUSG00000002274_Metrn	4623.66	4669.8	4562.82	4931.67	4491.44	3577.38
ENSMUSG00000002279_Lmf1	1146	1224	791	591	480	361
ENSMUSG00000002280_Narfl	1321.85	1521.17	1188.96	1312.52	876.37	677.38
ENSMUSG00000002289_Angptl4	1026	991	496	144	173	91
ENSMUSG00000002297_Dbf4	4914	5526	1817	2749	1816	1257
ENSMUSG00000002307_Daxx	2327	2535	2015	1700	1493	1220
ENSMUSG00000002308_Cd320	568	592	1486	2338	1768	1190
ENSMUSG00000002319_Ipo4	5920	6176	7478	7611	6570	4648
ENSMUSG00000002320_Tm9sf1	5100	5870	3255	3079	2044	1653
ENSMUSG00000002324_Rec8	0	0	0	0	0	0
ENSMUSG00000002325_Irf9	471	613	450	361	205	136
ENSMUSG00000002326_Gmpr2	1202	1183	1241	1710	1604	1052
ENSMUSG00000002329_Mdp1	900	1052	730	696	722	518
ENSMUSG00000002332_Dhrs1	3220	3432	3015	3382	4204	3040
ENSMUSG00000002341_Ncan	0	3	13	9	4	1
ENSMUSG00000002342_Tmem161a	3073	3349	2505	3486	3244	2418
ENSMUSG00000002343_Armc6	739.39	732.25	862.66	1080.21	757.46	391.03
ENSMUSG00000002345_Borcs8	957	1125	684	683	897.68	605
ENSMUSG00000002346_Slc25a42	703	820	1394	3929	1864	1730
ENSMUSG00000002365_Snx9	10611	12566	4007	1292	1402	1372
ENSMUSG00000002372_Ranbp3	4920	5179	3259	3660	2999	2182
ENSMUSG00000002379_Ndufa11	1731	1774	2417	3417	3288	1995
ENSMUSG00000002384_Bmp8b	0	3	6	4	6	1
ENSMUSG00000002393_Nr2f6	2697.12	2696.39	2106.55	1505.87	1063.77	807.52
ENSMUSG00000002395_Use1	2575	2840	2219	2061	1960	1502
ENSMUSG00000002396_Ocel1	2326.88	2432.61	2022.45	1352.13	971.23	765.48
ENSMUSG00000002409_Dyrk1b	442	640	796	1102	712	579
ENSMUSG00000002413_Braf	2053	2407	2683	2968	1975	1609
ENSMUSG00000002416_Ndufb2	876	933	816	750	764	579
ENSMUSG00000002428_Hltf	2819	3500	2176	2697	1881	1656
ENSMUSG00000002455_Prpf6	6588	7617	7605	9193	7555	5788
ENSMUSG00000002458_Rgs19	2002	2014	1165	851	946	636
ENSMUSG00000002459_Rgs20	304	353	225	135	99	76
ENSMUSG00000002475_Abhd3	155	182	633	845	575	326
ENSMUSG00000002477_Snrpd1	3995	4075	2216	2049	2440	1825
ENSMUSG00000002486_Tchp	683	930	1566	2987	1585	1466
ENSMUSG00000002489_Tiam1	1504	1700	1258	1062	614	533
ENSMUSG00000002496_Tsc2	6432.01	7154.19	10246	16090.9	9885.89	7918.94
ENSMUSG00000002500_Rpl3l	0	0	2	5	3	2
ENSMUSG00000002504_Slc9a3r2	457	634	1052	1361	1014	791
ENSMUSG00000002524_Puf60	8945	9897	10285	16300	13192	9901
ENSMUSG00000002546_Golga2	6143	7716	5663	5995	4646	4190
ENSMUSG00000002550_Uck1	1495	1516.98	1665	2198	1711	1374
ENSMUSG00000002565_Scin	0	1	18	18	20	9
ENSMUSG00000002578_Ikzf4	41	17	31	13	36	19
ENSMUSG00000002580_Mien1	751	763	2230	4212	4180	2832
ENSMUSG00000002588_Pon1	0	0	0	0	0	0
ENSMUSG00000002602_Axl	48975	57794	29952	20359	18435	18830
ENSMUSG00000002603_Tgfb1	2117	2219	1340	993	1539	1531
ENSMUSG00000002608_Ccdc97	1854	2274	2134	2740	1267	1042
ENSMUSG00000002617_Zfp40	286	400	347	123	74	83
ENSMUSG00000002625_Akap8l	1683	2282	1411	1888	1750	1377
ENSMUSG00000002633_Shh	0	0	0	1	0	0
ENSMUSG00000002635_Pdcd2l	813	992	1088	1635	1436	1151
ENSMUSG00000002658_Gtf2f1	5152	5539	5583	5542	4897	3216
ENSMUSG00000002660_Clpp	1816	1924	2389	2441	2089	1443
ENSMUSG00000002661_Alkbh7	518	543	1449	2238	1730	1414
ENSMUSG00000002664_Pspn	1	1	10	3	3	2
ENSMUSG00000002668_Dennd1c	1	0	14	14	5	6
ENSMUSG00000002679_Med6	796	866	507	619	430	335
ENSMUSG00000002688_Prkd1	392	421	511	661	490	394
ENSMUSG00000002699_Lcp2	11	13	5	2	2	0
ENSMUSG00000002718_Cse1l	9494	10235	5599	4949	4280	3048
ENSMUSG00000002728_Naa20	2627	3094	1897	2041.99	1698	1528.99
ENSMUSG00000002731_Prkra	1044	1127	1217	1902	1709	1236
ENSMUSG00000002732_Fkbp7	528	729	377	459	523	386
ENSMUSG00000002733_Plekha3	1168	1398	1150	1272	608	662
ENSMUSG00000002741_Ykt6	5370	6172	5310	6597	5144	3974
ENSMUSG00000002748_Baz1b	19408	23149	10464	11525	8231	7733
ENSMUSG00000002763_Pex6	4133	4512	4864	6700	6034	4628
ENSMUSG00000002767_Mrpl2	3324	3632	3857	4701	4330	3068
ENSMUSG00000002768_Mea1	1954	2154	2942	4039	3443	2141
ENSMUSG00000002769_Gnmt	4	7	27	49	24	13
ENSMUSG00000002771_Grin2d	196.9	262.67	132.7	137.1	95.45	65.43
ENSMUSG00000002778_Kdelr1	4218	5150	2571	1986	1884	1528
ENSMUSG00000002781_Tmem143	628	602	717	486	568	385
ENSMUSG00000002791_Pdxk-ps	19	41	41	23	24	5
ENSMUSG00000002797_Ggct	571	559	1070	1323	895	749
ENSMUSG00000002799_Jag2	114	106	277	214	151	111
ENSMUSG00000002803_Btbd6	615	739	656	607	458	249
ENSMUSG00000002804_Nudt14	313	349	425	456	455	336
ENSMUSG00000002808_Epdr1	2165	2698	1142	589	651	523
ENSMUSG00000002812_Flii	19822	22774	12090	11986	11991	10689
ENSMUSG00000002814_Top3a	2104	2481	2089	2221	1847	1334
ENSMUSG00000002820_Atg4d	981	1096.11	1608.58	1523.46	1153.42	863.8
ENSMUSG00000002825_Qtrt1	887	978	762	728	763	531
ENSMUSG00000002831_Plin4	1973	3571	1709	438	340	332
ENSMUSG00000002833_Hdgfrp2	6763	7696	6704	10680	7230	5482
ENSMUSG00000002835_Chaf1a	9308.9	9641.49	6369.59	8160.1	6631.32	4871.21
ENSMUSG00000002844_Adprh	3834	4472	6162	6354	5037	3680
ENSMUSG00000002845_Tmem39a	4211	5041	1912	2629	2403	2308
ENSMUSG00000002846_Timmdc1	1404	1517	2610	2796	2084	1455
ENSMUSG00000002847_Pla1a	1416	1426	857	308	348	347
ENSMUSG00000002870_Mcm2	14432	14457	8013	8933	9399	7138
ENSMUSG00000002871_Tpra1	1989	2442	1356	1444	1029	1044
ENSMUSG00000002881_Nab1	4584	5083	3964	2872	2469	2002
ENSMUSG00000002885_Adgre5	22.66	15.26	28.63	4	7	4
ENSMUSG00000002897_Il17ra	4044	4975	4303	4927	2103	1800
ENSMUSG00000002900_Lamb1	19747	22493	20787	17376	15014	13096
ENSMUSG00000002908_Kcnn1	28	19	317	216	162	107
ENSMUSG00000002910_Arrdc2	835	898	2268	3922	4868	4022
ENSMUSG00000002930_Ppp1r17	0	0	0	0	0	0
ENSMUSG00000002944_Cd36	32	28	52	29	42	40
ENSMUSG00000002948_Map2k7	4542.09	4813.1	3525.38	3784.2	3220.74	2961.66
ENSMUSG00000002949_Timm44	5692	5863	4924	6417	4789	3421
ENSMUSG00000002957_Ap2a2	18533	21421	19448	21797	16249	15148
ENSMUSG00000002963_Pnkp	1880	2222	2040	1795	1702	1189
ENSMUSG00000002968_Med25	3102	3485	4118	6093	4092	3197
ENSMUSG00000002980_Bcam	4	9	84	114	78	45
ENSMUSG00000002981_Clptm1	4235	4709	5739	8570	6870	4798
ENSMUSG00000002983_Relb	2765	3177	2330	2888	2735	2024
ENSMUSG00000002984_Tomm40	4244.92	4168.65	2889.71	3734.75	2774.23	1933.85
ENSMUSG00000002985_Apoe	260	256	226	337	161	144
ENSMUSG00000002992_Apoc2	0	0	1	1	2	0
ENSMUSG00000002996_Hbp1	2710.12	3868.08	2382.13	3198.48	2119.93	1861.9
ENSMUSG00000002997_Prkar2b	1733	2065	2054	2275	1975	1597
ENSMUSG00000003031_Cdkn1b	2421	3271	2791	1922	1069	1058
ENSMUSG00000003032_Klf4	26611	36996	16864	11206	4396	5675
ENSMUSG00000003033_Ap1m1	5873	6266	5604	4683	4533	3159
ENSMUSG00000003037_Rab8a	4923	5402	4315	2971	2844	2056
ENSMUSG00000003038_Hmgn2	4586.79	4813.38	2221.58	2273.45	1685.92	1164.43
ENSMUSG00000003039_Fam32a	4249	4804	3920	3291	2178	1608
ENSMUSG00000003051_Elf3	7	3	150	56	89	47
ENSMUSG00000003053_Cyp2c29	0	0	0	0	0	0
ENSMUSG00000003062_Stard3nl	1360	1485	1192	1590	1270	1042
ENSMUSG00000003068_Stk11	4739.74	5643.37	4822.08	6455.5	4782.82	4040.86
ENSMUSG00000003070_Efna2	255	266	505	195	132	116
ENSMUSG00000003072_Atp5d	7569	7774	11678	13256	12674	9907
ENSMUSG00000003099_Ppp5c	3564	3365	3280	3324	3031	2162
ENSMUSG00000003119_Cdk12	3293	3714	2896	3311	1815	1369
ENSMUSG00000003123_Lipe	215.59	274.09	661.02	1226.63	761.18	608.6
ENSMUSG00000003131_Pafah1b2	7135	8157	5241	4834	3110	3110
ENSMUSG00000003134_Tbc1d8	411.53	518.65	979.97	1461.23	913.57	668.36
ENSMUSG00000003135_Cnot11	2838	3094	2429	2111	1151	814
ENSMUSG00000003153_Slc2a3	1	3	13	12	14	3
ENSMUSG00000003154_Foxj2	2212	2919.89	1809.94	1477	829	694
ENSMUSG00000003161_Sri	6196	7326	4521	3543	3442	2952
ENSMUSG00000003166_Dgcr2	7198.07	8038.75	6485.23	6968.22	3706.23	3257.96
ENSMUSG00000003184_Irf3	1617	1899	2001	2060	1134	839
ENSMUSG00000003190_Bcl2l12	310.57	367.35	281.31	322.3	234.28	195.99
ENSMUSG00000003198_Zfp959	331.67	356	234	111	65	44
ENSMUSG00000003199_Mpnd	4748	5309	5774	5505	5010	4066
ENSMUSG00000003200_Sh3gl1	5018	6064	5110	6125	5820	4762
ENSMUSG00000003206_Ebi3	0	0	2	5	2	0
ENSMUSG00000003208_Ccdc94	535	587	488	378	355	197
ENSMUSG00000003226_Ranbp2	10895	13988	9851	9624	5022	4556
ENSMUSG00000003227_Edar	0	0	1	4	0	0
ENSMUSG00000003228_Grk5	1407	1926	1633	1916	1114	1095
ENSMUSG00000003233_Dvl3	1945	2487	1723	1764	985	787
ENSMUSG00000003234_Abcf3	3046	3547	3529	4141	2938	2133
ENSMUSG00000003235_Eif2b5	6830	7703	7471	7351	6901	5489
ENSMUSG00000003269_Cyth2	2146.84	2398.72	1503.89	2345.84	2267.82	1638.95
ENSMUSG00000003271_Sult2b1	216	219	324	171.83	190	146
ENSMUSG00000003273_Car11	18	12	41	40	53	20
ENSMUSG00000003279_Dlgap1	22	39	47	26	56	20
ENSMUSG00000003282_Plag1	355	536	385	565	276	231
ENSMUSG00000003283_Hck	1	0	27	12	10	5
ENSMUSG00000003299_Mrpl4	2275	2434	2677	3513	3254	2443
ENSMUSG00000003308_Keap1	3536.18	4023.31	2474.06	1094	766.61	663.09
ENSMUSG00000003309_Ap1m2	0	0	2	4	1	4
ENSMUSG00000003316_Glg1	56860	68434	60760	64812	39599	39263
ENSMUSG00000003341_Atp8b3	173	286	634	310	410	250
ENSMUSG00000003344_Btbd2	1994	2315	3918	3862	3414	2579
ENSMUSG00000003345_Csnk1g2	6725	7613	6474	6904	5288	4163
ENSMUSG00000003346_Abhd17a	1975	2165	3228	6556	5081	3618
ENSMUSG00000003348_Mob3a	1569.11	1802.65	1697.16	1795.18	1314.4	912.76
ENSMUSG00000003352_Cacnb3	2682	3080	4487	3113	2574	1788
ENSMUSG00000003354_Ccdc65	65	55	135	75	66	34
ENSMUSG00000003355_Fkbp11	2490	2765	1615	1372	1255	1065
ENSMUSG00000003360_Ddx23	9356	10152	7161	7791	7352	6215
ENSMUSG00000003363_Pld3	2801	3486	12550	17284	14046	10053
ENSMUSG00000003378_Grik5	2280	2452	2119	1334	1013	950
ENSMUSG00000003379_Cd79a	3	3	3	4	3	8
ENSMUSG00000003380_Rabac1	3782	4359	6166	6903	7911	5507
ENSMUSG00000003382_Etv3	2237	2647	3278.9	5291.85	3000	2802.87
ENSMUSG00000003402_Prkcsh	10314	11934	11029	15445	12685	9617
ENSMUSG00000003410_Elavl3	7	25	19	8	8	1
ENSMUSG00000003411_Rab3b	822.92	806	2997	3718	2509	1961
ENSMUSG00000003418_St8sia6	0	0	2	2	0	0
ENSMUSG00000003420_Fcgrt	1356	1771	2726	3263	2379	2079
ENSMUSG00000003421_Nosip	2061	2534	1718	1993	1576	1279
ENSMUSG00000003423_Pih1d1	1756	2015	1311	1142	1126	793
ENSMUSG00000003429_Rps11	18031	19809	18685	20244	21715	16050
ENSMUSG00000003435_Supt5	10217.2	12370	12031	16388.6	12922.1	10278.5
ENSMUSG00000003436_Dll3	6	5	10	4	2	2
ENSMUSG00000003437_Paf1	2235	2511	4548	7808	4896	3537
ENSMUSG00000003438_Timm50	3244	3282	2740	4479	3992	2406
ENSMUSG00000003444_Med29	686	740	945	1475	1316	792
ENSMUSG00000003452_Bicd1	382	443	522	437	275	276
ENSMUSG00000003458_Ncstn	6101	7310	3956.38	3734.71	3450.35	2777
ENSMUSG00000003464_Pex19	2294	2592	2096	3300	2349	1675
ENSMUSG00000003469_Phyhip	10	17	34	46	19	20
ENSMUSG00000003476_Crhr2	0	0	5	9	6	7
ENSMUSG00000003477_Inmt	0	0	0	2	0	0
ENSMUSG00000003484_Cyp4f18	0	0	11	5	1	6
ENSMUSG00000003500_Impdh1	4745	5495	7442	7024	4755	3758
ENSMUSG00000003505_Psg18	0	0	1	0	0	0
ENSMUSG00000003518_Dusp3	3250.88	3751.75	3984.93	3440.87	2125.08	1617.52
ENSMUSG00000003526_Prodh	989	971	858	765	640	473
ENSMUSG00000003527_Dgcr14	1243	1467	1517	2522	1767	1404
ENSMUSG00000003528_Slc25a1	4003	4570	7309	7944	8869	6183
ENSMUSG00000003531_Dgcr6	2000	2321	2123	2854	2457	1819
ENSMUSG00000003534_Ddr1	4747	4801	8168	2143	2090	1704
ENSMUSG00000003541_Ier3	4909	6039	21374	3468	10523	9357
ENSMUSG00000003545_Fosb	227	354	499	438	323	335
ENSMUSG00000003546_Klc4	915	1092	1624	2304	1470	1017
ENSMUSG00000003549_Ercc1	718	903	583	446	379	292
ENSMUSG00000003555_Cyp17a1	1	0	7	6	1	1
ENSMUSG00000003559_As3mt	27	48	42	35	22	19
ENSMUSG00000003573_Homer3	1717.12	1879.12	1246.64	531.39	448.55	242.95
ENSMUSG00000003575_Crtc1	1591	1895	2395	2301	1434	1110
ENSMUSG00000003581_Rnf215	810	953	853	685	546	472
ENSMUSG00000003585_Sec14l2	207	163	263	162	203	89
ENSMUSG00000003604_Aven	907	1044	372	157	137	136
ENSMUSG00000003617_Cp	52	129	79	53	66	58
ENSMUSG00000003623_Crot	2162	2679	1534	1596	1039	649
ENSMUSG00000003644_Rps6ka1	1943	1817	3893	4684	3820	2811
ENSMUSG00000003657_Calb2	0	0	4	0	1	3
ENSMUSG00000003660_Snrnp200	22691	26303	17795	21745	17500	14905
ENSMUSG00000003662_Ciao1	2434	2912	2634	3583	2766	1752
ENSMUSG00000003665_Has1	4274	5207	13371	8320	1264	1722
ENSMUSG00000003680_Taf6l	1816	2130	2192	2887	2142	1314
ENSMUSG00000003721_Insig2	3630	4609	6790	5144	3166	3057
ENSMUSG00000003731_Kpna6	7953	8903	8385	9056	7011	6033
ENSMUSG00000003746_Man1a	1361	1622	2495	2176	1183	910
ENSMUSG00000003752_Itpkc	453.77	604.87	693.97	767.84	537.77	470.53
ENSMUSG00000003762_Coq8b	666.8	846	1079.93	927	1033.98	649.91
ENSMUSG00000003778_Brd8	5703	6716	3466	4383	2850	2599
ENSMUSG00000003779_Kif20a	8699.83	9674.33	4399.9	8736.94	7175.89	5443.06
ENSMUSG00000003808_Farsa	5528	5820	4113	3426	3107	2171
ENSMUSG00000003809_Gcdh	1097	1163	1842	2796	2066	1534
ENSMUSG00000003810_Mast2	10670	12165	12883	14191	8260	6810
ENSMUSG00000003812_Dnase2a	2874.3	3623.43	4863.41	4905.97	2846.4	2350.12
ENSMUSG00000003813_Rad23a	4090.28	4698.61	5340.72	5970.72	4715.42	3304.32
ENSMUSG00000003814_Calr	58982	60884	45230	122237	139028	161476
ENSMUSG00000003824_Syce2	932	990	1118	1294	2217	1409
ENSMUSG00000003847_Nfat5	23664	31184	24533	28712	15569	15231
ENSMUSG00000003848_Nob1	5421	5568	4784	5888	5163	4082
ENSMUSG00000003849_Nqo1	2039	2923	10619	11175	17255	14477
ENSMUSG00000003863_Ppfia3	461	413	607	715	458	243
ENSMUSG00000003865_Gys1	3831.5	4462.1	6140.92	1501.5	3033.26	2341.92
ENSMUSG00000003868_Ruvbl2	6698.5	6766.9	9937.08	11690.5	13061.7	9409.08
ENSMUSG00000003872_Lin7b	11.15	11	4	9	2	4.41
ENSMUSG00000003873_Bax	2987	3258	4467	3955	4128	2954.99
ENSMUSG00000003882_Il7r	8	14	9	10	5	8
ENSMUSG00000003923_Tfam	2332	2416	1855	1884	1194	911
ENSMUSG00000003929_Zfp81	841	1145	1093	1568	997	897
ENSMUSG00000003934_Efnb3	219	215	366	207	123	76
ENSMUSG00000003948_Mmd	1301.09	1459.28	1417.46	1704.45	1213.17	1016.66
ENSMUSG00000003949_Hlf	77	39	271	285	226	160
ENSMUSG00000003955_Fam162a	3534	3841	5552	1782	7144	4908
ENSMUSG00000003970_Rpl8	64144	66404	66606	81896	78030	57012
ENSMUSG00000003974_Grm3	0	0	2	6	4	1
ENSMUSG00000003992_Ssbp2	547.72	594.29	1226.56	1430.64	840.15	718.39
ENSMUSG00000004018_Fancl	645.71	865.45	253.59	206.35	151.11	113.63
ENSMUSG00000004031_Brinp2	0	0	0	0	0	0
ENSMUSG00000004032_Gstm5	1765	1894	2838	2093.99	2847	1845
ENSMUSG00000004035_Gstm7	75	66	798	704	851	450
ENSMUSG00000004038_Gstm3	1	1	4	4	3	1
ENSMUSG00000004040_Stat3	5220	5891	10873	15392	9846	8764
ENSMUSG00000004043_Stat5a	949.36	1183.01	918.37	388.74	411.82	374.15
ENSMUSG00000004044_Ptrf	39251	43960	23951	14255	12983	13723
ENSMUSG00000004054_Map3k11	2322	2453	2164	1795	1043	735
ENSMUSG00000004056_Akt2	5246	5894	5553	5200	4710	3735.1
ENSMUSG00000004069_Dnaja3	4257.02	5002	5683.58	8231.03	5394	3880
ENSMUSG00000004070_Hmox2	2149.16	2410.43	2748.89	2258.89	2152.39	1424.26
ENSMUSG00000004071_Cdip1	1933.32	2356.65	2552.97	3856.24	2501.61	2043.86
ENSMUSG00000004085_Map3k20	1120	1405	1298	1050	513	493
ENSMUSG00000004096_Cwc15	3323	3721	3069	4298	4171	2990
ENSMUSG00000004098_Col5a3	3214	3909	21654	31325	18463	16007
ENSMUSG00000004099_Dnmt1	25587	27916	17325	17575	15314	11929
ENSMUSG00000004100_Ppan	2459	2549	1370	1868	1037	981
ENSMUSG00000004105_Angptl2	18214	24023	5587	3060	2325	2352
ENSMUSG00000004110_Cacna1e	0	0	7	0	0	0
ENSMUSG00000004113_Cacna1b	3	0	8	0	3	0
ENSMUSG00000004127_Trmt10a	553	685.08	847	842.16	663.13	453
ENSMUSG00000004151_Etv1	1052.4	1315.11	461.3	265	293.73	229.2
ENSMUSG00000004187_Kifc2	213	334	703	1174	560	555
ENSMUSG00000004207_Psap	43456	53973	88647	93125	73271	64131
ENSMUSG00000004221_Ikbkg	5378.37	6291.25	4299.56	4712	3906	3134
ENSMUSG00000004231_Pax2	1	0	19	2	0	2
ENSMUSG00000004233_Wars2	694	766	1040	1155	835	464
ENSMUSG00000004263_Atn1	6485	7709	2993	1767	1276	1204
ENSMUSG00000004264_Phb2	6638	6635	5554	5518	5119	3714
ENSMUSG00000004266_Ptpn6	254.99	175	130	119	199	84
ENSMUSG00000004267_Eno2	481	634	1898	2591	2022	1850
ENSMUSG00000004268_Emg1	2799.17	2960.64	2245.19	2955.21	2701.11	1959.12
ENSMUSG00000004270_Lpcat3	1027.83	1190.36	3007.81	2537.79	1291.89	957.88
ENSMUSG00000004285_Atp6v1f	1451	1803	3249	4112	3978	2722
ENSMUSG00000004296_Il12b	0	7	2	1	2	2
ENSMUSG00000004317_Clcn5	3747	4513	6088	3940	2006	1884
ENSMUSG00000004319_Clcn3	7839	8711	13983	7673	6182	5346
ENSMUSG00000004328_Hif3a	0	0	10	2	1	3
ENSMUSG00000004341_Gpx6	0	0	9	3	9	3
ENSMUSG00000004344_Gpx5	0	0	0	0	0	0
ENSMUSG00000004347_Pde1c	0	0	1	1	0	0
ENSMUSG00000004356_Utp20	5964	6344	2541	3098	2253	1572
ENSMUSG00000004359_Spic	0	0	0	1	0	0
ENSMUSG00000004360_9330159F19Rik	2.92	3	20	7	0	1
ENSMUSG00000004364_Cul3	6967	8296	5696	5896	3930	3273
ENSMUSG00000004366_Sst	0	0	0	1	0	0
ENSMUSG00000004371_Il11	51	40	68	103	113	56
ENSMUSG00000004383_Large1	4126	4746	8960	8877	3989	3342
ENSMUSG00000004393_Ddx56	3000	3180	2227	2125	1443	1027
ENSMUSG00000004394_Tmed4	2158	2516	3137	3965	2877	2383
ENSMUSG00000004415_Col26a1	0	0	19	8	6	5
ENSMUSG00000004446_Bid	3184.27	3862.69	2616.9	2086.12	1221.55	853.12
ENSMUSG00000004451_Ralb	3896	4322	3994	3489	3942	3089
ENSMUSG00000004455_Ppp1cc	14235.4	15839.5	14007.2	9418.69	6068.07	4945.91
ENSMUSG00000004460_Dnajb11	5187	5724	4208	7328	4588	4073
ENSMUSG00000004462_Tbccd1	973	1195	1241	2070	1458	967
ENSMUSG00000004473_Clec11a	61	53	120	81	88	33
ENSMUSG00000004500_Zfp324	679	794	594	160	117	57
ENSMUSG00000004508_Gab2	886	1086	1117	781	661	573
ENSMUSG00000004530_Coro1c	13643.2	14975.4	17029.6	15663.4	9289.04	8272.17
ENSMUSG00000004535_Tax1bp1	7559	10033	10891	10691	7294	5310
ENSMUSG00000004540_Psg17	419	533	157	115	113	84
ENSMUSG00000004542_Psg19	49	60	25	16	32	9
ENSMUSG00000004552_Ctse	0	0	17	2	2	3
ENSMUSG00000004558_Ndrg2	86	62	400	282	278	182
ENSMUSG00000004561_Mettl17	690	860	437	401	218	176
ENSMUSG00000004562_Arhgef40	9718	11114	2086	1087	1052	812
ENSMUSG00000004565_Pnpla6	2618	3087	2036	1529	1388	853
ENSMUSG00000004567_Mcoln1	2285	2950	5180	6048	5347	3485
ENSMUSG00000004568_Arhgef18	3131	3454	4849	5274	2483	2145
ENSMUSG00000004591_Pkn2	9970	11963	7366	7626	4911	4093
ENSMUSG00000004609_Cd33	77	69	43	37	42	21
ENSMUSG00000004610_Etfb	2330.57	2653.62	3144.46	3985.25	2800.01	1749.92
ENSMUSG00000004612_Nkg7	0	0	1	0	0	0
ENSMUSG00000004613_Lim2	0	0	2	0	0	0
ENSMUSG00000004626_Stxbp2	1925	2063	1570	1172	1835	1129
ENSMUSG00000004630_Pcp2	1	0	4.58	11.02	1.56	3.22
ENSMUSG00000004631_Sgce	0	0	0	0	0	0
ENSMUSG00000004633_Chn2	0	0	1	0	0	0
ENSMUSG00000004637_Wwox	645	797	993	1066	764	616
ENSMUSG00000004642_Slbp	4866.82	5009.85	2102.97	2494.95	2189.62	1649
ENSMUSG00000004651_Tyr	0	0	0	0	0	0
ENSMUSG00000004654_Ghrhr	1	0	3	1	0	0
ENSMUSG00000004655_Aqp1	21754	26580	11455	7325	7502	7855
ENSMUSG00000004661_Arid3b	301	396	510	890.54	604	460
ENSMUSG00000004665_Cnn2	9508	10684	9315	6957	6160	5624
ENSMUSG00000004667_Polr2e	4136	4559	9661	11211	12620	8971
ENSMUSG00000004668_Abca13	0	1	8	3	3	0
ENSMUSG00000004677_Myo9b	12674	15213	11300	9973	5788	4915
ENSMUSG00000004698_Hdac9	9	5	4	0	7	2
ENSMUSG00000004707_Ly9	6	1	1	1	3	9
ENSMUSG00000004709_Cd244	1	0	18	12	5	0
ENSMUSG00000004730_Adgre1	5	14	8	6	7	11
ENSMUSG00000004748_Mtfp1	131	115	229	86	91	69
ENSMUSG00000004768_Rab23	2270	2764	1781	1552	772	578
ENSMUSG00000004771_Rab11a	3860	4752	4972	6837	5653	5097
ENSMUSG00000004788_Eif2b2	2853	3061	3324	5777	5032	3686
ENSMUSG00000004789_Dlst	10234	11188	8730	9926	7622	6455
ENSMUSG00000004791_Pgf	28	40	45	27	19	9
ENSMUSG00000004798_Ulk2	2685	3377	2142	1353	818	575
ENSMUSG00000004814_Ccl24	0	0	0	0	0	0
ENSMUSG00000004815_Dgkq	800.95	910.21	866.98	1247.78	650.51	508.44
ENSMUSG00000004821_Tmed11	0	0	0	0	0	0
ENSMUSG00000004837_Grap	930	816	403	52	218	140
ENSMUSG00000004842_Pou1f1	2	7	2	3	1	4
ENSMUSG00000004843_Chmp2b	1997	2383	2066	1623	1546	1189
ENSMUSG00000004846_Plod3	7967.77	8847.66	9249.41	9395.18	8689.53	7188.83
ENSMUSG00000004849_Ap1s1	5613	5685	4320	3864	3932	2936
ENSMUSG00000004864_Mapk13	0	1	5	2	2	1
ENSMUSG00000004865_Srpk1	6641	7328	5422	6007	3828	2975
ENSMUSG00000004872_Pax3	71	91	48	13	31	17
ENSMUSG00000004880_Lbr	8573.84	9809.96	7321.02	7907.98	3809.05	3924.54
ENSMUSG00000004885_Crabp2	3330	3794	3744	2424	4032	2972
ENSMUSG00000004891_Nes	1527	983	1722	727	1254	815
ENSMUSG00000004892_Bcan	2	0	23	8	5	3
ENSMUSG00000004894_Hapln2	1	2	13	1	6	3
ENSMUSG00000004895_Prcc	3241	3611	3517	4650	3567	2963
ENSMUSG00000004896_Rrnad1	1079.31	1377.71	1323.61	1640.97	1011.69	783.87
ENSMUSG00000004897_Hdgf	35178	37407	11635	9394	10065	7654
ENSMUSG00000004902_Slc25a18	6	3	9	14	9	15
ENSMUSG00000004929_Thop1	3303	3133	5150	8986	6770	4819
ENSMUSG00000004931_Apba3	1709	2190	2259	2194	1877	1409
ENSMUSG00000004933_Matk	21	32	60	76	39	24
ENSMUSG00000004934_Pias4	1753	1892	3237	5552	4050	3107
ENSMUSG00000004936_Map2k1	5244	5619	6433	7221	5349	3874
ENSMUSG00000004937_Sgta	4719	5356	9877	11699	8913	6495
ENSMUSG00000004939_Nmrk2	0	0	3	9	10	3
ENSMUSG00000004945_Tmem242	1176	1217	1019	996	1187	780
ENSMUSG00000004947_Dtx2	2421	2766	2466	2381	2250	1829
ENSMUSG00000004948_Zp3	1	3	133	87	82	53
ENSMUSG00000004951_Hspb1	22	35	524.89	1293.62	354.73	345.71
ENSMUSG00000004952_Rasa4	844	1041	3309	4722	3243	3151
ENSMUSG00000004961_Syt5	0	0	1	0	0	0
ENSMUSG00000004980_Hnrnpa2b1	45686	50929	19792	14554	14182	12714
ENSMUSG00000004988_Fxyd4	3	5	18	24	15	13
ENSMUSG00000004994_Ccdc130	692	767	1617	1803	1367	757
ENSMUSG00000004996_Mri1	2055	2083	1620	1186	1799	1227
ENSMUSG00000005034_Prkacb	5871	6820	6023	6743	4062	3696
ENSMUSG00000005043_Sgsh	2446.14	2882.74	4412.67	4013.48	2778.64	2161.22
ENSMUSG00000005045_Chd5	1046	1240	1259	1150	793	560
ENSMUSG00000005054_Cstb	6165	6688	9504	7561	8978	6879
ENSMUSG00000005057_Sh2b2	675	616	1892	1895	1595	1098
ENSMUSG00000005069_Pex5	2487	2790	2849	3438	2222	1936
ENSMUSG00000005078_Jkamp	1074	1347	1229	1370	961	764
ENSMUSG00000005087_Cd44	27015	34630	39603	27270	19874	21043
ENSMUSG00000005089_Slc1a2	2	9	84	29	17	7
ENSMUSG00000005102_Eif2ak4	2580	3097	3036	2579	1657	1363
ENSMUSG00000005103_Wdr1	15844	17481	12579	9056	8039	8034
ENSMUSG00000005107_Slc2a9	175	231	58	20	44	35
ENSMUSG00000005124_Wisp1	1327	1998	1205	285	263	139
ENSMUSG00000005125_Ndrg1	18918.5	26760.1	67050.5	35819.4	62612.9	63318
ENSMUSG00000005131_4930550C14Rik	35	37	45	34	71	31
ENSMUSG00000005142_Man2b1	5263	6170	8952	12312	10912	7774
ENSMUSG00000005148_Klf5	564	531	429	452	339	249
ENSMUSG00000005150_Wdr83	752.03	860.63	591.71	636.59	522.73	396.2
ENSMUSG00000005161_Prdx2	12265	12738	11436	8064	12627	9129
ENSMUSG00000005198_Polr2a	17582	20065	14553	12048	9745	7827
ENSMUSG00000005202_Shbg	1	1	37	23	72	15
ENSMUSG00000005204_Senp3	3965	4064	4058	5714	4251	3087
ENSMUSG00000005220_Corin	0	0	0	2	2	0
ENSMUSG00000005225_Plekha8	891	1040	1191.93	1278.92	778.97	580
ENSMUSG00000005232_G6pc2	0	0	1	0	0	0
ENSMUSG00000005233_Spc25	1106	1330	931	1413	962	694
ENSMUSG00000005237_Dnah2	2	4	32	17	36	15
ENSMUSG00000005251_Ripk4	0	0	0	0	0	0
ENSMUSG00000005262_Ufd1l	3000	3634	2640	3900	2996	2471
ENSMUSG00000005267_Zfp287	239	220	282	357	254	207
ENSMUSG00000005268_Prlr	0	0	0	0	0	0
ENSMUSG00000005299_Letm1	3506	3936	3493	3705	2963	2031
ENSMUSG00000005312_Ubqln1	9425	10224	8434	10607	8749	6829
ENSMUSG00000005320_Fgfr4	1	1	5	3	2	1
ENSMUSG00000005338_Cadm3	0	0	0	0	0	0
ENSMUSG00000005339_Fcer1a	0	0	0	0	0	0
ENSMUSG00000005354_Txn2	5468	5718	6156	9305	9034	6440
ENSMUSG00000005355_Casp14	0	0	0	0	0	0
ENSMUSG00000005357_Slc1a6	0	0	0	0	0	0
ENSMUSG00000005360_Slc1a3	4	2	9	0	2	0
ENSMUSG00000005362_Crbn	1449	2010	1541	1925	1456	1209
ENSMUSG00000005364_Il5ra	0	0	1	0	0	0
ENSMUSG00000005370_Msh6	8993	9320	8565	8772	6131	4735
ENSMUSG00000005371_Fbxo11	3741	4930	2471	1332	569	543
ENSMUSG00000005373_Mlxipl	0	0	19	10	11	6
ENSMUSG00000005374_Tbl2	3734	4465	8316	4854	4517	3374
ENSMUSG00000005378_Wbscr22	1540.03	1607	1407	2267.76	1862.47	1269.7
ENSMUSG00000005397_Nid1	24	32	334	127	180	61
ENSMUSG00000005410_Mcm5	24871	23659	10365	10970	16501	9188
ENSMUSG00000005413_Hmox1	2522	2844	52104	21594	25119	10465
ENSMUSG00000005417_Mprip	26636	30179	25787	30176.3	22922.5	19537.5
ENSMUSG00000005442_Cic	10742	12131	12950	16061	12440	10741
ENSMUSG00000005447_Pafah1b3	2003	2321	1450	1155	1583	1247
ENSMUSG00000005465_Il27ra	6	7	62	27	44	30
ENSMUSG00000005469_Prkaca	5715	6422	7512	11678	9232	6983
ENSMUSG00000005470_Asf1b	5739	5730	3482	5481	4347	3011
ENSMUSG00000005474_Myl10	0	0	4	1	1	0
ENSMUSG00000005481_Ddx39	8896.34	9124.74	4854.37	3897	3944	2756
ENSMUSG00000005483_Dnajb1	5725	6031	6588	12967	39592	27427
ENSMUSG00000005493_Msh4	6	0	3	1	2	0
ENSMUSG00000005501_Usp40	2995	3462	1792	989	843	693
ENSMUSG00000005503_Evx1	0	0	0	0	0	0
ENSMUSG00000005505_Kbtbd4	1047.42	1197.37	764.96	709.73	563	361.03
ENSMUSG00000005506_Celf1	9346	10085	7426	5710	4032	3394
ENSMUSG00000005510_Ndufs3	1839.83	1999.79	1560.93	1480.91	1707.88	1214.87
ENSMUSG00000005514_Por	6778	7524	13158	14661	9925	8999
ENSMUSG00000005533_Igf1r	7093	8162	7561	4091	1872	1755
ENSMUSG00000005534_Insr	4156	4940	4323	3238	1541	1392
ENSMUSG00000005540_Fcer2a	3	0	9	14	12	24
ENSMUSG00000005547_Cyp2a5	0	0	0	0	0	0
ENSMUSG00000005553_Atp4a	2	0	5	6	3	2
ENSMUSG00000005566_Trim28	15851	17048	9893	8834	7802	6232
ENSMUSG00000005575_Ube2m	2879	3194	2062	1879	1966	1579
ENSMUSG00000005580_Adcy9	1125	1385	1489	1468	653	587
ENSMUSG00000005583_Mef2c	629	723	1043	750	579	564
ENSMUSG00000005609_Ctr9	3474	3812	4952	8334	4776	3448
ENSMUSG00000005610_Eif4g2	36363	42228	17969	14225	10641	8960
ENSMUSG00000005611_Mrvi1	20	12	57	24	9	6
ENSMUSG00000005615_Pcyt1a	4214	5059	5901	5878	2745	2242
ENSMUSG00000005621_Zfp592	2941	3593	2510	2296	1516	1143
ENSMUSG00000005625_Psmd4	8667	9540	13137	20655	19158	13009
ENSMUSG00000005628_Tmod4	5	4	7	2	1	0
ENSMUSG00000005640_Insrr	2	4	50	20	29	16
ENSMUSG00000005649_Cabp5	4	8	4	1	3	4
ENSMUSG00000005656_Snx6	4195	4883	5326	4682	4342	3186
ENSMUSG00000005667_Mthfd2	5426	6233	3201	3834	3715	2036
ENSMUSG00000005672_Kit	0	0	0	0	0	0
ENSMUSG00000005674_Tomm40l	1541	1501.05	1411.25	1409.49	1409	945.78
ENSMUSG00000005677_Nr1i3	0	8.95	6.75	2.51	1	1.22
ENSMUSG00000005681_Apoa2	15	10	14	7	4	7
ENSMUSG00000005682_Pan2	2084	2588	1289	2429	1260	1499
ENSMUSG00000005683_Cs	19229	20087	26161	30655	26814	21198
ENSMUSG00000005686_Ampd3	2171.55	2267.06	4436.87	546.27	649.03	357.69
ENSMUSG00000005687_Bcas2	4454	4925	4803	6342	5396	4275
ENSMUSG00000005696_Sh2d1a	0	0	0	0	0	0
ENSMUSG00000005698_Ctcf	5241.01	5957.92	3564	3570	2664	2371
ENSMUSG00000005699_Pard6a	574	667	774	1066	965	519
ENSMUSG00000005705_Agrp	2	0	4	3	2	0
ENSMUSG00000005716_Pvalb	0	0	0	0	0	0
ENSMUSG00000005718_Tfap4	1716	1836	621	215	211	156
ENSMUSG00000005732_Ranbp1	8903	8562	4402	2564	2481	1623
ENSMUSG00000005763_Cd247	21.34	16.44	1.03	10.3	26.39	24.64
ENSMUSG00000005774_Rfx5	1170.51	1433.96	1086.07	696.87	522.72	541
ENSMUSG00000005779_Psmb4	9030	10106	10965	15501	14165	10554
ENSMUSG00000005800_Mmp8	0	0	1	0	0	0
ENSMUSG00000005802_Slc30a4	13790	17069	17716	10439	5569	5879
ENSMUSG00000005803_Sqrdl	896	1049	3106	2717	2250	1893
ENSMUSG00000005804_Bloc1s6	2145	2447	2901	2999	2347	1849
ENSMUSG00000005813_Metap1	4810	4960	5472	5662	4007	2993
ENSMUSG00000005823_Gpr108	2462	3094	4454	5268	3679	2796
ENSMUSG00000005824_Tnfsf14	0	1	1	0	2	1
ENSMUSG00000005836_Gata6	1151	1137	1162	487	369	272
ENSMUSG00000005846_Rsl1d1	8135	8881	6322	6866	6807	5241
ENSMUSG00000005864_Cnga2	0	0	0	0	0	0
ENSMUSG00000005871_Apc	4900	6286	5737	4646	2024	1708
ENSMUSG00000005873_Reep5	6437	7621	6041	5470	5502	3889
ENSMUSG00000005881_Ergic3	5601	6515	7284	7421	6719	5229
ENSMUSG00000005882_Uqcc1	1650	1659	1864	1819	1639	1180
ENSMUSG00000005883_Spo11	0	0	0	2	0	0
ENSMUSG00000005886_Ncoa2	4032	4857	2316	1495	882	750
ENSMUSG00000005891_Prl4a1	0	1	0	0	0	0
ENSMUSG00000005892_Trh	0	0	0	0	0	0
ENSMUSG00000005893_Nr2c2	3700.44	4745.64	2094.88	1388.81	701.05	584.01
ENSMUSG00000005897_Nr2c1	692	835	778	420	279	193
ENSMUSG00000005899_Smpd4	3378	3691	2313	3283	3032	2111
ENSMUSG00000005907_Pex1	1055.22	1142.84	1724.41	2088.15	1509.52	1265.01
ENSMUSG00000005917_Otx1	348	376	345	397	235	192
ENSMUSG00000005936_Kctd20	5290	6338	6814	8260	4425	3824
ENSMUSG00000005947_Itgae	30	27	75	64	60	36
ENSMUSG00000005949_Ctns	1377	1892	3890	3934	2288	1670
ENSMUSG00000005950_P2rx5	150	189	60	23	24	14
ENSMUSG00000005951_Shpk	283	356	1074	1104	875	552
ENSMUSG00000005952_Trpv1	5	3	26	3	9	4
ENSMUSG00000005958_Ephb3	1218	1502	2890	3504	1820	1577
ENSMUSG00000005968_Tuft1	1857	2071	5044	4547	3070	2979
ENSMUSG00000005973_Rcn1	7487	8578	3239	1870	1332	1345
ENSMUSG00000005980_Dnase1	286.7	297.47	172	61.91	79.33	45.74
ENSMUSG00000005981_Trap1	7092	7573	8043	9342	8892	6573
ENSMUSG00000005982_Naa60	2135.88	2437.09	1569.74	2072.27	1491.2	1142.58
ENSMUSG00000005983_1700037C18Rik	139.62	172.56	205.16	158.73	231.69	94.5
ENSMUSG00000005986_Ankrd13d	51	92	176	333	167	196
ENSMUSG00000005994_Tyrp1	0	0	0	0	0	0
ENSMUSG00000006005_Tpr	19876.8	25402.3	17291.6	19154.5	14782.5	12934.2
ENSMUSG00000006007_Pdc	3	1	8	1	4	3
ENSMUSG00000006010_BC003331	1797.16	2422.7	1917.43	1765.49	1879.41	1338.61
ENSMUSG00000006014_Prg4	22.01	24.01	295	189.03	82.11	84.13
ENSMUSG00000006019_Dhx34	2890	3332	2518	2238	2194	1733
ENSMUSG00000006021_Kptn	433	426	564	482	356	330
ENSMUSG00000006024_Napa	5791	7296	12319	17543	13353	8726
ENSMUSG00000006050_Sra1	2561	2846	2921	3453	3662	2639
ENSMUSG00000006056_Calcoco2	1	0	247	258	127	65
ENSMUSG00000006057_Atp5g1	3603.72	3749.81	4000.55	5027.72	4914.68	2801.64
ENSMUSG00000006058_Snf8	1911	2155	2916	3829	3095	2044
ENSMUSG00000006095_Tbcb	1801.32	1883.36	1657.72	1989.51	2297.67	1532.99
ENSMUSG00000006127_Inpp5k	1368	1817	2052	3305	1979	1814
ENSMUSG00000006134_Crkl	3570	3930	3063	3299	2065	1692
ENSMUSG00000006143_Upk3bl	39	41	76	49	110	53
ENSMUSG00000006154_Eps8l1	277	393	243	61	61	37
ENSMUSG00000006169_Clint1	10026	12140	7757	7538	5590	4502
ENSMUSG00000006179_Prss16	110	115	545	891	669	416
ENSMUSG00000006191_Cdkal1	553	609	542	740	726	519
ENSMUSG00000006200_Rhox6	0	0	0	0	1	0
ENSMUSG00000006204_5430419D17Rik	34	26	14	10	7	3
ENSMUSG00000006205_Htra1	15106	20575	27601	31196	22192	21105
ENSMUSG00000006215_Zbtb17	1636	1782	2473	3162	3090	2450
ENSMUSG00000006216_Clcnkb	3	2	55	17	26	24
ENSMUSG00000006218_Fam131c	19	21	746	993	806	538
ENSMUSG00000006219_Fblim1	5097	5797	5424	2267	2505	2110
ENSMUSG00000006221_Hspb7	36	54	139	47	20	9
ENSMUSG00000006235_Epor	191	164	184	56	35	25
ENSMUSG00000006241_Ccdc159	149	211	328	288	343	201
ENSMUSG00000006262_Mob1b	2005	2448	1997	2647	1570	1568
ENSMUSG00000006269_Atp6v1b1	108	175	133	154	69	59
ENSMUSG00000006270_Vax1	0	0	0	2	0	0
ENSMUSG00000006273_Atp6v1b2	6712	7800	16137	19212	13982	11058
ENSMUSG00000006276_Eps15l1	4297	4819	4549	4264	3335	2955
ENSMUSG00000006281_Tep1	2110	2527	1764	1474	1219	883
ENSMUSG00000006288_Ttc5	1209	1359	1189	937	695	640
ENSMUSG00000006289_Osgep	1822	2018	3777	4751	4559	2972
ENSMUSG00000006299_Aamp	8897	9878	12318	20530.2	15996	12273.5
ENSMUSG00000006301_Tmbim1	8185.4	10412.8	5082.94	2338.75	1974.76	2377.52
ENSMUSG00000006304_Arpc2	12695	14929	12238	13713	12879	10730
ENSMUSG00000006307_Kmt2b	3737	4733	2489	2473	1366	1183
ENSMUSG00000006310_Zbtb32	113	73	61	55	72	33
ENSMUSG00000006311_Etv2	0	0	5	4	0	0
ENSMUSG00000006313_Upk1a	9	23	34	40	31	24
ENSMUSG00000006315_Tmem147	1377	1540	1306	1273	1193	858
ENSMUSG00000006333_Rps9	31715.8	34211.7	26302.3	31330.8	33359.1	23946
ENSMUSG00000006335_Tfpt	528	631	420	582	588	355
ENSMUSG00000006342_Susd2	10	28	70	55	41	40
ENSMUSG00000006344_Ggt5	3	2	8	1	0	0
ENSMUSG00000006345_Ggt1	11	20	113	63	71	32
ENSMUSG00000006356_Crip2	11776	13754	5338	4992	3898	3339
ENSMUSG00000006360_Crip1	17304	20201	8658	5373	5890	4594
ENSMUSG00000006362_Cbfa2t3	39	58	160	63	26	21
ENSMUSG00000006369_Fbln1	3377	4034	6721	5945	5696	4725
ENSMUSG00000006373_Pgrmc1	4932	5568	4563	3103	2977	1868
ENSMUSG00000006378_Gcat	2737	2493	5945	8051	9338	5312
ENSMUSG00000006386_Tek	20	36	131	36	4	5
ENSMUSG00000006389_Mpl	0	0	1	0	0	1
ENSMUSG00000006390_Elovl1	2896	3503	1762	1566	1134	953
ENSMUSG00000006392_Med8	1755	1966	1307	1695	1433	921
ENSMUSG00000006395_Hyi	915	1055	845	671	501	412
ENSMUSG00000006398_Cdc20	10321	11118	2500	5693	5446	4349
ENSMUSG00000006403_Adamts4	739	837	895	578	1280	1073
ENSMUSG00000006411_Nectin4	4	4	67	74	67	20
ENSMUSG00000006412_Pfdn2	2388	2403	2570.96	3349	3293	2555
ENSMUSG00000006418_Rnf114	2370	2877	3857	5000	3955	3353
ENSMUSG00000006423_C330007P06Rik	2124.98	2623	2368.98	3417	2002	1789
ENSMUSG00000006435_Neurl1a	2171	2340	2007	1108	854	895
ENSMUSG00000006442_Srm	7220	6721	3137	3355	3472	2649
ENSMUSG00000006445_Epha2	19495	20331	11228	10367	7085	8751
ENSMUSG00000006456_Rbm14	4472.19	4774.31	2333.59	3114.58	1958.94	2157.75
ENSMUSG00000006457_Actn3	9	9	61	41	24	17
ENSMUSG00000006462_A530013C23Rik	20	28	42	7	9	12
ENSMUSG00000006463_Zdhhc24	327	411	377	1098	856	729
ENSMUSG00000006464_Bbs1	427	620	575	656	293	229
ENSMUSG00000006469_Slc34a3	0	0	1	0	1	0
ENSMUSG00000006471_Ndor1	1658.2	2069.1	1687.08	2882.08	1307	1010
ENSMUSG00000006476_Nsmf	1710	1882	1852	2092	1706	1356
ENSMUSG00000006488_Prl7a1	3	2	6	2	7	3
ENSMUSG00000006490_Prl8a9	0	0	5	7	2	1
ENSMUSG00000006494_Pdk1	5180	5929	5459	966	2103	1548
ENSMUSG00000006498_Ptbp1	27777.8	30522.9	14314.1	16743	18383.5	14693.5
ENSMUSG00000006517_Mvd	1768	2118	7565	9449	7115	4950
ENSMUSG00000006519_Cyba	3492	3428	2626	1901	2480	1336
ENSMUSG00000006522_Itih3	1	0	4	2	0	0
ENSMUSG00000006526_Tmem110	1289	1491	1438	1820	1057	915
ENSMUSG00000006527_Sfmbt1	859	1065	753	519	288	299
ENSMUSG00000006529_Itih1	6	8	12	3	1	0
ENSMUSG00000006538_Ihh	4	2	6	4	3	1
ENSMUSG00000006542_Prkag3	65	68	160	90	60	37
ENSMUSG00000006546_Cryba2	1	0	1	4	0	0
ENSMUSG00000006567_Atp7b	178	170	496	300	281	146
ENSMUSG00000006570_Defb2	0	0	0	0	0	0
ENSMUSG00000006574_Slc4a1	1	0	115	127	186	87
ENSMUSG00000006575_Rundc3a	140	175	160	133	203	133
ENSMUSG00000006576_Slc4a3	1051	1171	755	292	230	166
ENSMUSG00000006585_Cdt1	7244	6802	4081	4278	3863	3008
ENSMUSG00000006586_Runx1t1	27	35	17	4	3	2
ENSMUSG00000006587_Snai3	4	0	12	12	21	8
ENSMUSG00000006589_Aprt	7902	7631	4749	3937	5112	3580
ENSMUSG00000006599_Gtf2h1	3260	3858	3249	2506	2534	1800
ENSMUSG00000006611_Hfe	381	543	221	117	169	144
ENSMUSG00000006638_Abhd1	61.34	78.99	111.22	173.7	104.14	48.49
ENSMUSG00000006641_Slc5a6	333	352.45	665.92	937	552.77	300.58
ENSMUSG00000006642_Tcf23	3	7	16	6	4	0
ENSMUSG00000006649_Nphs1	19.44	12.4	8.19	9.32	11.3	14.4
ENSMUSG00000006651_Aplp1	0	1	1	5	3	2
ENSMUSG00000006673_Qrich1	5458.98	6164.21	3821.45	3860.3	2637.17	2234.95
ENSMUSG00000006675_P4htm	5	2	4	1	5	0
ENSMUSG00000006676_Usp19	7820	9687	6101	6915	4242	3936
ENSMUSG00000006678_Pola1	7125	7696	3626	4088	5112	3894
ENSMUSG00000006699_Cdc42	18628	20744	16180	17389	15090	13673
ENSMUSG00000006705_Pknox1	1923	2251	1990	2092	1388	1071
ENSMUSG00000006711_D130043K22Rik	0	2	3	5	1	0
ENSMUSG00000006715_Gmnn	1759	2026	1458	1955	1851	1293
ENSMUSG00000006717_Acot13	1009	1171	2650	2777	3128	2287
ENSMUSG00000006720_Zfp184	132	178	454	529	436	298
ENSMUSG00000006724_Cyp27b1	15	28	70	81	36	37
ENSMUSG00000006728_Cdk4	13474.8	15170.3	10314.3	7604.69	8051.61	5277.85
ENSMUSG00000006731_B4galnt1	441	676	286	246	136	93
ENSMUSG00000006732_Mettl1	1037	1045	519	470	468	291
ENSMUSG00000006736_Tspan31	3282.21	3900.67	5071.68	6585.31	5292.39	4317.15
ENSMUSG00000006740_Kif5b	13805	16807	15641	14576	7322	6989
ENSMUSG00000006763_Saal1	1395	1620	1519	1806	1637	1212
ENSMUSG00000006764_Tph2	17	18	96	23	28	21
ENSMUSG00000006777_Krt23	0	0	0	1	0	0
ENSMUSG00000006782_Cnp	895.01	1068.01	1935.03	1467	1667.02	1129
ENSMUSG00000006784_Ttc25	60	55	216	186	231	94
ENSMUSG00000006800_Sulf2	6142	7495	6312	3059	2746	2422
ENSMUSG00000006818_Sod2	4209	4433	3997	4208	4032	3289
ENSMUSG00000006850_Tmco6	1235	1346	847	639	627	499
ENSMUSG00000006906_Stambp	837	1058	995	1490	1084	867
ENSMUSG00000006920_Ezh1	3227	4450	5181	6212	4499	4515
ENSMUSG00000006930_Hap1	956	901	1361	1145	808	692
ENSMUSG00000006931_P3h4	3250	3796	2294	1425	1079	905
ENSMUSG00000006932_Ctnnb1	37669	42590.6	66352.8	56973	35047.9	30542.9
ENSMUSG00000006941_Eif1b	994	1025	1330	907	1166	659
ENSMUSG00000006948_Klk4	0	0	8	1	1	0
ENSMUSG00000006958_Chrd	468	653	724	546	292	331
ENSMUSG00000006998_Psmd2	34209	37838	43714	59105	54946	39624
ENSMUSG00000007021_Syngr3	91	131	317	269	254	195
ENSMUSG00000007029_Vars	31645	33087	21047	18925	21982	16258
ENSMUSG00000007030_Vwa7	11.81	17	24.67	42.07	49.58	31.43
ENSMUSG00000007033_Hspa1l	345.8	378.96	803.86	650.04	842.68	459.97
ENSMUSG00000007034_Slc44a4	1	1	6	10	7	4
ENSMUSG00000007035_Msh5	200	182	223	200	165	140
ENSMUSG00000007036_Abhd16a	1527	1713	965	491	596	486
ENSMUSG00000007038_Neu1	677	904	11044	28888	16208	11078
ENSMUSG00000007039_Ddah2	2896	3122	7379	10486	9471	7720
ENSMUSG00000007041_Clic1	20786	24166	8296	5659	5620	4889
ENSMUSG00000007050_Lsm2	2456	2377	1338	1292	1057	682
ENSMUSG00000007080_Pole	9401	10601	5040	5844	4825	3512
ENSMUSG00000007097_Atp1a2	0	0	125.69	60	26	22
ENSMUSG00000007107_Atp1a4	0	0	0	1	3	0
ENSMUSG00000007122_Casq1	3	7	8	11	2	0
ENSMUSG00000007207_Stx1a	517	617	1042	1119	656	522
ENSMUSG00000007209_Ceacam9	0	0	0	0	0	0
ENSMUSG00000007216_Zfp775	672	640	887	548	603	386
ENSMUSG00000007279_Scube2	15	17	19	3	0	0
ENSMUSG00000007338_Mrpl49	1838	2006	2438	3878	3922	2729
ENSMUSG00000007379_Dennd2c	735	844	1144	1298	699	462
ENSMUSG00000007411_Mark3	3137	3585	3810	4154	2519	2001
ENSMUSG00000007415_Gatad1	4144.56	4761.99	2949.3	2860.7	2501.67	1882.69
ENSMUSG00000007440_Pcdha11	0	0	1.57	0	0	0
ENSMUSG00000007457_2310003L06Rik	0	0	0	0	0	0
ENSMUSG00000007458_M6pr	5190	5524	4821	5977	5312	3794
ENSMUSG00000007476_Lrrc8a	2006.53	2513.46	1497.92	1194	674.45	436.29
ENSMUSG00000007480_Mc5r	0	1	3	5	3	1
ENSMUSG00000007564_Ppp2r1a	16453	17866	12558	11958	13188	9371
ENSMUSG00000007570_Fance	1820	1965	2362	3277	2343	1802
ENSMUSG00000007589_Tinf2	1518	1512	1515	2542	2388	1605
ENSMUSG00000007591_Tssk4	51	42	43	25	42	23
ENSMUSG00000007594_Hapln4	1545	1666	1865	1534	1118	714
ENSMUSG00000007603_Dus3l	1380	1599	878	895	655	532
ENSMUSG00000007610_Gtpbp3	2127	2181	3183	6507	4911	4144
ENSMUSG00000007613_Tgfbr1	2966	3526	2915	2771	1024	899
ENSMUSG00000007617_Homer1	747	701	1141	1352	1051	908
ENSMUSG00000007646_Rad51c	761	754	1074	1142	1118	638
ENSMUSG00000007653_Gabrb2	0	0	0	0	0	0
ENSMUSG00000007655_Cav1	12482	17009	5972	1885	1709	1875
ENSMUSG00000007656_Arpp19	3065	3555	2677	3012	2590	2240
ENSMUSG00000007659_Bcl2l1	4542	4759	3984	2612	2182	1882
ENSMUSG00000007670_Khsrp	12701	14319	11767	13371	9017	8578
ENSMUSG00000007682_Dio2	6	4	2	4	4	1
ENSMUSG00000007721_Ccdc124	2696	2767	4898	6752	6933	4712
ENSMUSG00000007739_Cct4	16257	17493	16120	17947	15088	12019
ENSMUSG00000007777_0610009B22Rik	258	292	380	342	312	205
ENSMUSG00000007783_Cpt1c	1286	1595	1034	904	761	745
ENSMUSG00000007805_Twist2	13052.5	14450.7	5262.32	2142.57	2209.09	2260.62
ENSMUSG00000007812_Zfp655	1728	2317	3816	4423	3041	2744
ENSMUSG00000007815_Rhoa	29165.8	34504.5	56862.3	80811.9	59660.1	49010.1
ENSMUSG00000007817_Zmiz1	14396.7	18065.2	10318.1	5329.76	2759.69	3169.42
ENSMUSG00000007827_Ankrd26	1483	1630	1119	1123	567	403
ENSMUSG00000007833_Aldh16a1	1153	1355	959	945	796	486
ENSMUSG00000007836_Hnrnpa0	10309	11016	6038	4236	2653	2252
ENSMUSG00000007837_Prrg2	214	214	163	153	153	91
ENSMUSG00000007850_Hnrnph1	18655	22399	4675	3590	3275	3425
ENSMUSG00000007867_Ift43	579	641	594	609	570	464
ENSMUSG00000007872_Id3	2149	1541	987	964	1315	1141
ENSMUSG00000007877_Tcap	2	3	5	1	1	0
ENSMUSG00000007880_Arid1a	8723	9942	3450	1556	723	656
ENSMUSG00000007888_Crlf1	461	536	2757	2464	1627	1229
ENSMUSG00000007891_Ctsd	17204.1	22820.2	76482.7	83967.4	66671.4	51946.3
ENSMUSG00000007892_Rplp1	73619	76201.8	60924.9	69106.9	98630.9	64105.9
ENSMUSG00000007907_Cabs1	0	0	0	0	0	0
ENSMUSG00000007908_Hmgcll1	17	30	29	9	31	14
ENSMUSG00000007944_Ttc9b	2.7	3.84	2.62	0	1.45	0
ENSMUSG00000007946_Phox2a	0	0	0	0	1	0
ENSMUSG00000007950_Abhd8	4853	5070	6158	7588	7905	5692
ENSMUSG00000007987_Ift22	923	1054	1345	1990	1770	1228
ENSMUSG00000007989_Fzd3	13	23	53	68	32	25
ENSMUSG00000008028_1700008O03Rik	7.93	5.72	11	4	1.81	3
ENSMUSG00000008035_Mid1ip1	3277.66	3486.12	1172	897.73	766.06	694.55
ENSMUSG00000008036_Ap2s1	3813	4024	4232	5658	5786	3925
ENSMUSG00000008090_Fgfrl1	1224	1376	1904	2959	1699	1618
ENSMUSG00000008129_4930432K21Rik	255	207	367	109	212	45
ENSMUSG00000008136_Fhl2	4873	5413	5908	3268	3912	3540
ENSMUSG00000008140_Emc10	5322	6061	4304	4414	4848	3915
ENSMUSG00000008153_Clstn3	54	44	123	41	53	39
ENSMUSG00000008167_Fbxw9	1066.92	1181.65	768.78	927.88	885.58	628.65
ENSMUSG00000008193_Spib	47	109	1018	1681	2807	3174
ENSMUSG00000008200_Fnbp4	3529	3963	3608	4618	4428	3815
ENSMUSG00000008206_Cers4	1	0	3	4	14	7
ENSMUSG00000008226_Scrn3	468	539	983	759	573	358
ENSMUSG00000008301_Phax	1581.39	2024.47	1232.75	891.69	716	624.81
ENSMUSG00000008305_Tle1	2677	2962	2245	2695	1831	1557
ENSMUSG00000008307_1700109H08Rik	182	228	522	703	262	275
ENSMUSG00000008318_Relt	214	191	494	1006	826	527
ENSMUSG00000008333_Snrpb2	2130	2383	1660	1941	1977	1434
ENSMUSG00000008348_Ubc	69008.1	81738.4	77038.8	136970	151344	181614
ENSMUSG00000008373_Prpf31	3208.05	3132.71	2049.19	2138.28	1651.46	1042.91
ENSMUSG00000008384_Sertad1	1023	1039	745	313	299	208
ENSMUSG00000008393_Carhsp1	15413	18060	13522	13335	11908.8	10495
ENSMUSG00000008398_Elk3	5372.36	5925.5	3339.72	1294.28	827.97	773.46
ENSMUSG00000008429_Herpud2	2145	2895	3276	4063	2260	1985
ENSMUSG00000008435_Rdh13	1388	1439	1837	2350	1984	1551
ENSMUSG00000008438_Adam21	11	7	17	5	5	15
ENSMUSG00000008450_Nutf2	5998.23	6059.53	5121.73	4877.63	5331.36	3668.27
ENSMUSG00000008461_Fut1	10	5	8	5	1	0
ENSMUSG00000008475_Arpc5	5986	6774	4851	3199	3245	2568
ENSMUSG00000008482_Rnf151	4	7	3	1	0	0
ENSMUSG00000008489_Elavl2	114	128	121	103	60	36
ENSMUSG00000008496_Pou2f2	142	105	607	343	204	187
ENSMUSG00000008540_Mgst1	878	909	506	173	329	215
ENSMUSG00000008575_Nfib	3094	4053	1349	469	374	424
ENSMUSG00000008590_Htr3b	0	1	0	1	7	0
ENSMUSG00000008601_Rab25	3	2	5	1	3	1
ENSMUSG00000008604_Ubqln4	6586	7015	4632	4822	3442	2625
ENSMUSG00000008658_Rbfox1	0	0	2	0	0	0
ENSMUSG00000008668_Rps18	57271.2	60008	61891.5	60318.8	63031	44042.1
ENSMUSG00000008682_Rpl10	73074.3	81268.6	65578	69966.2	72870.3	53821.4
ENSMUSG00000008683_Rps15a	27741	29885	29926	31949	34597	26415
ENSMUSG00000008690_Ncaph2	16151.2	18514.2	11287.4	11973	14037.3	9807.79
ENSMUSG00000008730_Hipk1	11265.1	12957.8	8089.37	4634.8	2593	2614
ENSMUSG00000008734_Gprc5b	3299.14	3643.53	3121.6	2466.86	1978.67	1518.91
ENSMUSG00000008763_Man1a2	5957	6628	5681	4404	2089	1663
ENSMUSG00000008789_Ceacam5	0	0	0	0	0	0
ENSMUSG00000008813_Tppp2	0	0	0	0	0	0
ENSMUSG00000008822_Acyp1	331	347	467	581	617	427
ENSMUSG00000008843_Cldn13	0	0	5	7	4	2
ENSMUSG00000008845_Cd163	2	3	1	0	0	0
ENSMUSG00000008855_Hdac5	8138	9973	23168	30392	21238	17828
ENSMUSG00000008859_Rala	2876	3203	2906	3397	3109	2447
ENSMUSG00000008874_Clec3a	0	0	0	0	0	0
ENSMUSG00000008892_Vdac3	8423.67	9140.98	7226.89	5758.98	6600.42	4352.42
ENSMUSG00000008932_Slc1a7	18	10	157	94	95	29
ENSMUSG00000008958_Vps72	2718	2992	2375	2657	3105	2217
ENSMUSG00000008976_Gabpa	3766	4532	3019	3021	2156	1880
ENSMUSG00000008999_Bmp7	0	0	3	1	1	2
ENSMUSG00000009013_Dynll1	7704	8001	7553	5253	8195	5809
ENSMUSG00000009030_Pdcl	1894	2207	1221	1738	1109	875
ENSMUSG00000009035_Tmem184b	12702	14927	19859	26621	15351	13437
ENSMUSG00000009047_Gm5965	0	0	0	0	0	0
ENSMUSG00000009070_Rsph14	3	3	19	9	5	2
ENSMUSG00000009073_Nf2	4645	5357	4522	3411	2377	1448
ENSMUSG00000009075_Cabp7	13.43	5.2	20.73	38.86	11.51	7.25
ENSMUSG00000009076_Zmat5	488.57	576.8	912.27	910.14	1030.49	560.75
ENSMUSG00000009079_Ewsr1	14173.7	15780.8	8835.96	5180	4724.99	3633
ENSMUSG00000009090_Ap1b1	4273	4905	8305	13248	9008	6808
ENSMUSG00000009092_Derl3	6	8	3	2	0	0
ENSMUSG00000009093_Gstt4	10	5	6	4	7	16
ENSMUSG00000009097_Tbx1	0	1	0	3	1	0
ENSMUSG00000009108_Gnat2	137	140	107	77	50	44
ENSMUSG00000009112_Bcl2l13	3395.73	3731.31	4200.1	5889.88	5286.45	4037.88
ENSMUSG00000009114_2610028H24Rik	0	0	0	0	0	0
ENSMUSG00000009115_Spatc1l	0	1	11	1	14	6
ENSMUSG00000009145_Dqx1	67	70	146	148	106	88
ENSMUSG00000009185_Ccl8	156	116	81	23	67	32
ENSMUSG00000009207_Lnpk	1457	1716	1132	1527	857	699
ENSMUSG00000009210_Prr29	0	0	2	0	0	0
ENSMUSG00000009214_Tmem8c	0	0	0	0	0	0
ENSMUSG00000009216_Fam163b	0	0	3	0	1	1
ENSMUSG00000009246_Trpm5	9.04	7.02	50.13	71.29	43.03	37.08
ENSMUSG00000009248_Ascl2	5	1	4	3	6	2
ENSMUSG00000009281_Rarres2	4.76	6.63	11.55	5.62	1	4
ENSMUSG00000009291_Pttg1ip	7844	9715	8271	8199	5541	5079
ENSMUSG00000009292_Trpm2	2	2	12	11	5	3
ENSMUSG00000009293_Ube2g2	3726.97	4462	4236.87	6244.92	5722	5152
ENSMUSG00000009350_Mpo	4	2	3	4	5	0
ENSMUSG00000009356_Lpo	2	0	1	1	0	1
ENSMUSG00000009376_Met	2043	1871	3412	2216	1097	988
ENSMUSG00000009378_Slc16a12	0	0	2	0	1	0
ENSMUSG00000009394_Syn2	15	9	24	4	3	1
ENSMUSG00000009406_Elk1	1402	1641	1624	2149	1763	1386
ENSMUSG00000009418_Nav1	10097.8	12514.5	10851.9	6803.06	3833.57	3826.66
ENSMUSG00000009470_Tnpo1	13485	15808	10918	8956	5803	4860
ENSMUSG00000009471_Myod1	0	0	0	0	0	0
ENSMUSG00000009487_Otog	0	0	37	15	6	0
ENSMUSG00000009535_Rnmt	3017	3524	3271	3657	2613	2386
ENSMUSG00000009545_Kcnq1	1	2	38	4	5	0
ENSMUSG00000009549_Srp14	2737	3207	4069	5367	5202	4200
ENSMUSG00000009551_6330409D20Rik	0	0	0	0	1	0
ENSMUSG00000009555_Cdk9	3513	4134	3907	4936	3539	2926
ENSMUSG00000009563_Tor2a	1077.4	1230.72	1293	1531	1488.78	1032.93
ENSMUSG00000009566_Fpgs	1685	1740	1929	1321	878	645
ENSMUSG00000009569_Mkl2	2774	3247	4701.99	3246	1718	1327
ENSMUSG00000009575_Cbx5	19498	21092	11264	9557	7711	8086
ENSMUSG00000009580_Odam	0	0	0	0	0	0
ENSMUSG00000009585_Apobec3	3010	3151	2349	1350	1951	1294
ENSMUSG00000009588_St6galnac1	0	0	4	2	0	1
ENSMUSG00000009596_Taf7l	4	0	3	0	0	0
ENSMUSG00000009614_Sardh	1527	1603	1210	470	332	343
ENSMUSG00000009621_Vav2	2456	2787	2029	1378	661	522
ENSMUSG00000009628_Tex15	0	0	3	1	1	0
ENSMUSG00000009630_Ppp2cb	4758	5118	4536	5388	3809	2776
ENSMUSG00000009633_G0s2	4	2	3	0	1	2
ENSMUSG00000009640_Dmap1	1306	1307	1039	1127	993	687
ENSMUSG00000009646_Pla2g12b	0	0	0	0	0	0
ENSMUSG00000009647_Mcu	2048	2385	3153	3172	1818	1436
ENSMUSG00000009654_Oit3	50	69	334	355	392	216
ENSMUSG00000009670_Tex11	0	0	0	0	0	0
ENSMUSG00000009681_Bcr	5498	6311	7295	8796	4660	4624
ENSMUSG00000009687_Fxyd5	3974	4669	1929	1262	1434	1512
ENSMUSG00000009731_Kcnd1	395	500	185	106	106	76
ENSMUSG00000009733_Tfcp2	984	1220	1695	1566	897	606
ENSMUSG00000009734_Pou6f2	0	0	0	0	0	1
ENSMUSG00000009739_Pou6f1	192.18	249.38	165.1	89	40	38
ENSMUSG00000009741_Ubp1	3659.25	4477.23	2936.42	4477.64	2492.6	2721.24
ENSMUSG00000009772_Nuak2	732	775	1307	1808	1190	1111
ENSMUSG00000009828_Ick	1264	1610	861	424	328	217
ENSMUSG00000009863_Sdhb	5237	5411	5914	6803	6612	4720
ENSMUSG00000009876_Cox4i2	4	2	2	1	0	1
ENSMUSG00000009894_Snap47	4312	4818	9955	9968.41	9149	6375
ENSMUSG00000009900_Wnt3a	1	1	0	0	1	0
ENSMUSG00000009905_Kdsr	2398	3155	1519	1290	659	737
ENSMUSG00000009907_Vps4b	5103	6141	4352	3870	2095	1619
ENSMUSG00000009927_Rps25	18282.5	19469.2	15640.8	17261.6	19802.4	14586.8
ENSMUSG00000009941_Nxf2	0	0	1	3	1	0
ENSMUSG00000009995_Taz	1503	1948	1905	2534	1626	1594
ENSMUSG00000010021_Kif19a	0	2	21	12	13	8
ENSMUSG00000010025_Aldh3a2	5132	6050	6677	5729	3657	2780
ENSMUSG00000010044_Zmynd10	17	43	38	37	19	6
ENSMUSG00000010045_Tmem115	1848	2179	1648	1150	596	379
ENSMUSG00000010047_Hyal2	1177	1213	1062	577	506	319
ENSMUSG00000010048_Ifrd2	2146	2142	2339	2805	2272	1324
ENSMUSG00000010051_Hyal1	253.22	415.79	2104.19	1442.46	2071.86	1379.37
ENSMUSG00000010054_Tusc2	652.63	734.49	1211.66	3107.33	1861.84	1347.29
ENSMUSG00000010057_Nprl2	834	949	1589	2035	1456	1157
ENSMUSG00000010064_Slc38a3	0	0	62	52	34	21
ENSMUSG00000010066_Cacna2d2	37	26	187	59	48	15
ENSMUSG00000010067_Rassf1	2554.51	2878.69	2239.71	1202.57	1848.3	1343.12
ENSMUSG00000010080_Epn3	156	102	193	87	60	30
ENSMUSG00000010086_Rnf112	10	11	62	19	13	6
ENSMUSG00000010095_Slc3a2	15135	18284	12064	13631	12670	8844
ENSMUSG00000010097_Nxf1	6974	7965	5215	4531	3937	2998
ENSMUSG00000010110_Stx5a	4445	6118	2660	3590	1865	1538
ENSMUSG00000010122_Slc47a1	1	0	43	21	21	2
ENSMUSG00000010136_Pifo	0	0	0	0	0	0
ENSMUSG00000010142_Tnfrsf13b	0	0	2	2	1	3
ENSMUSG00000010154_Spire2	3197	2990	3329	4017	2967	2331
ENSMUSG00000010175_Prox1	0	2	0	0	0	2
ENSMUSG00000010205_Raver1	7556.38	7877.16	5445.48	6109.45	4442.03	3753.46
ENSMUSG00000010277_2610507B11Rik	17348	20595	18416	19029	14549	12854
ENSMUSG00000010290_AI597479	2374	2684	2531	2785	1866	1405
ENSMUSG00000010307_Tmem86a	248	253	243	327	290	159
ENSMUSG00000010311_Optc	6	2	40	40	55	18
ENSMUSG00000010342_Tex14	5	6	29	32	19	6
ENSMUSG00000010358_Ifi35	992	1145	1534.56	1525	1220	767
ENSMUSG00000010362_Rdm1	280	378	112	88	137	59
ENSMUSG00000010376_Nedd8	2959	3133	3087	3353	3976	2856
ENSMUSG00000010392_Gosr1	3251	4081	2762	2845	1565	1361
ENSMUSG00000010406_Mrpl52	1878	2059	2104	1788	2158	1465
ENSMUSG00000010435_Spaca7	0	0	0	0	0	0
ENSMUSG00000010453_Kansl3	5776	6692	5220	5612	5611	4910
ENSMUSG00000010461_Eya4	676	813	476	236	196	123
ENSMUSG00000010476_Ebf3	1151.97	1341.92	678.95	702.98	426	364
ENSMUSG00000010492_Uckl1os	17	27	11	6	4	4
ENSMUSG00000010505_Myt1	0	1	13	4	11	11
ENSMUSG00000010517_Faf1	5450	6532	6850	9373	8591	6451
ENSMUSG00000010529_Gm266	1	3	4	4	7	6
ENSMUSG00000010538_Tsacc	35	36	27	15	28	14
ENSMUSG00000010554_Mettl16	3461	3423	3358	4163	3651	2567
ENSMUSG00000010592_Dazl	0	3	0	0	0	0
ENSMUSG00000010601_Apol7a	398	472	393	118	127	107
ENSMUSG00000010607_Pigyl	383	426	653	841	667	426
ENSMUSG00000010608_Rbm25	6009.78	7374.99	5560.89	7087.88	5183.85	4800.94
ENSMUSG00000010609_Psen2	681	932	1118	1212	709	360
ENSMUSG00000010651_Acaa1b	10.69	11.78	13.05	8.63	15.15	5.38
ENSMUSG00000010660_Plcd1	3427	4403	3828	4698	2367	2122
ENSMUSG00000010663_Fads1	9709	12135	13028	12139	7649	7204
ENSMUSG00000010721_Lmbr1	834	1018	1359	1406	589	478
ENSMUSG00000010751_Tnfrsf22	2206.8	2375.92	3521.74	3009.72	1529.16	1104.97
ENSMUSG00000010755_Cars	9402	11386	10039	11140	7360	5729
ENSMUSG00000010760_Phlda2	45	41	61	31	57	17
ENSMUSG00000010796_Asz1	0	0	0	0	0	0
ENSMUSG00000010797_Wnt2	0	0	0	0	1	0
ENSMUSG00000010803_Gabra1	0	0	2	0	0	0
ENSMUSG00000010825_Grid2ip	2.21	0	3.11	1	2.11	0
ENSMUSG00000010830_Kdelr3	3013	3772	2617	1621	1878	1427
ENSMUSG00000010841_1700006E09Rik	0	0	0	0	0	0
ENSMUSG00000010911_Apip	613	717	881	1073	1087	696
ENSMUSG00000010914_Pdhx	1053	1182	893	1188	882	613
ENSMUSG00000010936_Vac14	4574	4953	6735	6896	5480	3657
ENSMUSG00000011008_Mcoln2	3	10	21	15	5	2
ENSMUSG00000011034_Slc5a1	24	8	38	7	9	1
ENSMUSG00000011052_1700049J03Rik	0	2	0	1	0	1
ENSMUSG00000011096_Akt1s1	2461	2647	2312	1883	1347	866
ENSMUSG00000011114_Tbrg1	7765.09	9237.67	4302.39	5076.35	4031.18	3126.26
ENSMUSG00000011118_Panx3	1	0	0	4	0	0
ENSMUSG00000011148_Adssl1	650	639	1711	1371	1765	1370
ENSMUSG00000011154_Cfap161	96	149	19	12	17	6
ENSMUSG00000011158_Brf1	1699.99	2203.94	2414.29	2382.12	1069.04	1043.13
ENSMUSG00000011171_Vipr2	14	10	22	5	8	3
ENSMUSG00000011179_Odc1	20499.6	20122.4	22029	29679	35698.1	28925.5
ENSMUSG00000011254_Thg1l	726	629	688	569	463	317
ENSMUSG00000011256_Adam19	618	704.31	717.65	443	252	184
ENSMUSG00000011257_Pabpc4	17147.4	17277.2	12905.8	13189.6	10182.1	6788.46
ENSMUSG00000011263_Exoc3l2	55	41	62	32	33	20
ENSMUSG00000011267_Zfp296	148.69	137.76	122	75.89	77	40
ENSMUSG00000011305_Plin5	1	0	5	0	4	0
ENSMUSG00000011306_Sugp1	2920	3423	3355	4253	3050	2287
ENSMUSG00000011349_Dmrtc2	0	0	1	0	0	0
ENSMUSG00000011350_Gm5893	0	0	2	0	0	1
ENSMUSG00000011382_Dhdh	7	2	7	2	8	2
ENSMUSG00000011427_Zfp790	563	697	663	660	344	208
ENSMUSG00000011463_Cpb1	0	0	0	0	0	0
ENSMUSG00000011486_Slc25a41	0	0	3	1	2	0
ENSMUSG00000011589_Fsd1	0	0	1	3	0	0
ENSMUSG00000011632_Pinlyp	0	0	3	5	4	0
ENSMUSG00000011658_Fuz	626.92	836.33	573.27	679.32	575.06	418.49
ENSMUSG00000011751_Sptbn4	395	433	530	511	395	310
ENSMUSG00000011752_Pgam1	36907.2	37937.3	42031.2	21042.5	30055.1	26325.9
ENSMUSG00000011831_Evi5	3253.58	4342.69	3564.53	2358.53	1273.23	1091.54
ENSMUSG00000011832_Evi5l	2871.45	3371.39	4045.32	4543.68	2972.62	2430.84
ENSMUSG00000011837_Snapc2	3494	3760	3410	3731	3146	2271
ENSMUSG00000011877_Git1	6533	7230	6338	7921	5437	3840
ENSMUSG00000011884_Gltp	3587	3869	4235	4512	3515	3064
ENSMUSG00000011958_Bnip2	4985.76	5733.75	3456.92	3822.82	2876.89	2201.9
ENSMUSG00000011960_Ccnt1	5216.38	6604.99	8330.67	14393.6	6392.94	6011.29
ENSMUSG00000012017_Scarf2	1379	1546	446	334	270	251
ENSMUSG00000012042_4930579F01Rik	0	0	0	0	0	0
ENSMUSG00000012076_Brms1l	1441	1586	887	949	563	506
ENSMUSG00000012114_Med15	5230	5955	6601	8645	7429	5799
ENSMUSG00000012117_Dhdds	3581	3867	5480	7543	4084	3003
ENSMUSG00000012123_Aim1l	42	46	434	271	178	117
ENSMUSG00000012126_Ubxn11	122.02	182.01	294.06	595.03	466.04	275.01
ENSMUSG00000012187_Mogat1	1	0	3	5	3	3
ENSMUSG00000012211_Tex22	2	1	6	3	1	3
ENSMUSG00000012282_Wnt8a	3	4	7	1	1	0
ENSMUSG00000012296_Tjap1	3539	3644	5627	6104	4252	4133
ENSMUSG00000012350_Ehf	0	0	9	0	3	0
ENSMUSG00000012396_Nanog	1	0	0	0	0	0
ENSMUSG00000012405_Rpl15	27858.3	29807	22908.5	22598.5	21490.4	15729.4
ENSMUSG00000012422_Tmem167	2396	2888	2255	2327	1627	1451
ENSMUSG00000012428_Steap4	55	88	47	9	28	31
ENSMUSG00000012429_Mplkip	1068	1147	1228	1161	907	782
ENSMUSG00000012443_Kif11	8264	10171	5461	7470	4733	4033
ENSMUSG00000012483_Rpa3	1065	1137	714	983	923	640
ENSMUSG00000012519_Mlkl	6921	7497	2711	1324	1829	1076
ENSMUSG00000012520_Phox2b	0	1	0	1	0	0
ENSMUSG00000012535_Tnpo3	7305	7598.06	5395	6472.05	4508.52	3515
ENSMUSG00000012609_Ttll5	1777	2033	2445	3487	3087	2008
ENSMUSG00000012640_Zfp715	1240	1808	1254	1180	753	595
ENSMUSG00000012705_Retn	0	0	3	4	2	1
ENSMUSG00000012777_Acpt	3	0	1	1	0	1
ENSMUSG00000012819_Cdh23	7	13	23	14	10	4
ENSMUSG00000012848_Rps5	28209	29862	31979	38083	40425	27094
ENSMUSG00000012889_Podnl1	398	470	492	227	162	149
ENSMUSG00000013033_Adgrl1	4677.28	5437.85	6345.05	5409.78	2550.98	2308.81
ENSMUSG00000013076_Amotl1	11744	14161	8129	5552	5130	4224
ENSMUSG00000013083_2200002J24Rik	3	0	45	58	50	50
ENSMUSG00000013089_Etv5	2410.51	2641.44	2232.26	3801.64	2059.55	1884.57
ENSMUSG00000013091_Tmem190	5	4	3	0	2	0
ENSMUSG00000013150_Gfod2	955	870	1139	1412	959	567
ENSMUSG00000013155_Enkd1	1850.98	1808	1283	1664	1445.91	986
ENSMUSG00000013158_4933405L10Rik	10.02	3	10	10	10.09	9
ENSMUSG00000013160_Atp6v0d1	3009	3967	10941	11188	9237	6225
ENSMUSG00000013236_Ptprs	27139	32390	41247	44890	30060	29430
ENSMUSG00000013275_Slc41a1	3284	4030	3662	3041	2383	1813
ENSMUSG00000013338_Fer1l4	11	10	28	22	11	13
ENSMUSG00000013353_4931406B18Rik	6	0	11	3	1	0
ENSMUSG00000013367_Iglon5	29	26	201	111	114	75
ENSMUSG00000013415_Igf2bp1	2472	2620	2204	722	581	450
ENSMUSG00000013418_B4galnt2	6	3	14	14	5	6
ENSMUSG00000013419_Zfp651	1081	1403	460	131	73	61
ENSMUSG00000013465_Nelfb	4392	4929	3721	4157	3586	2989
ENSMUSG00000013483_Card14	7.86	18.26	145.33	115.52	78.36	37.78
ENSMUSG00000013495_Tmem175	1009.05	1206.79	1138.02	669.22	479.49	305.56
ENSMUSG00000013523_Bcas1	1	2	57	41	28	14
ENSMUSG00000013539_Tango2	839	1008	2698	3433	2029	1350
ENSMUSG00000013562_4833413E03Rik	0	0	1	0	0	0
ENSMUSG00000013584_Aldh1a2	0	0	0	0	0	2
ENSMUSG00000013593_Ndufs2	9811	10585	10891	11609	11142	8176
ENSMUSG00000013611_Snx31	0	0	1	1	2	1
ENSMUSG00000013622_Atraid	1688	2142.55	2765.08	1934	1544.23	1065.42
ENSMUSG00000013629_Cad	16270	17024	13016	15076	12192	9869
ENSMUSG00000013643_Lypd8	0	0	3	0	1	1
ENSMUSG00000013646_Sh3bp5l	5012	6045	3131	5541	2514	2801
ENSMUSG00000013653_1810065E05Rik	0	0	0	0	0	0
ENSMUSG00000013662_Atad1	3286	3949	2948	2914	1632	1374
ENSMUSG00000013663_Pten	5564.55	7063.37	5103.94	4810.07	2595.61	2130.77
ENSMUSG00000013668_4933402N03Rik	0	0	0	0	0	0
ENSMUSG00000013698_Pea15a	6054	7084	6543	8683	8494	6647
ENSMUSG00000013701_Timm23	3696.26	3792.83	3374.31	4148.1	3850.73	2439.57
ENSMUSG00000013707_Tnfaip8l2	6	9	48	57	32	7
ENSMUSG00000013736_Trnt1	1766	2091	1207	1679	1429	995
ENSMUSG00000013766_Ly6g6e	0	0	1	0	0	0
ENSMUSG00000013787_Ehmt2	12497	14132	9179	7942	8605	6443
ENSMUSG00000013822_Elof1	1834	1833	1619	2078	1939	1289
ENSMUSG00000013833_Med16	1620	1742	2119	1832	1431	1025
ENSMUSG00000013846_St3gal1	2663	3242	2424	2007	1800	1752
ENSMUSG00000013858_Tmem259	6310.82	7075.44	7336.52	8741.89	6702.98	5825.84
ENSMUSG00000013878_Rnf170	1742.92	2011.4	1007.98	643.98	356.35	196
ENSMUSG00000013921_Clip3	2	5	33	18	9	7
ENSMUSG00000013928_Thap8	13.89	16.1	20.27	23.52	8.76	4.35
ENSMUSG00000013936_Myl2	0	4	53	98	10	13
ENSMUSG00000013973_Dedd	1941.52	2223.95	1131.21	449.6	309.43	254.91
ENSMUSG00000013974_Mcemp1	0	1	1	1	2	0
ENSMUSG00000013997_Nit1	2050.48	2329.05	2843.79	3473.4	2831.57	1934.09
ENSMUSG00000014030_Pax5	10	9	204	67	39	12
ENSMUSG00000014039_Prdm15	1074	1149	967	886	479	393
ENSMUSG00000014074_Rnf168	3070	3443	1986	863	688	474
ENSMUSG00000014075_Tctex1d2	616	725	1092	1118	1086	724
ENSMUSG00000014077_Chp1	6396	7736	14243	21888	14870	13694
ENSMUSG00000014104_Sval2	0	0	0	0	0	0
ENSMUSG00000014158_Trpv4	678	783	424	195	137	226
ENSMUSG00000014164_Klhl3	0	0	0	1	0	0
ENSMUSG00000014177_Tvp23b	2102	2492	2639	2229	1153	1038
ENSMUSG00000014195_Dnajc7	6533.79	7347.93	5048.95	4215	3574.98	2570
ENSMUSG00000014198_Zfp385c	0	2	11	1	3	1
ENSMUSG00000014226_Cacybp	6587	6690	4875	7002	6494	4966
ENSMUSG00000014232_Cluap1	689.78	822.85	530.66	400.35	366.42	268.58
ENSMUSG00000014243_Zswim7	191	178	717	627	712	444
ENSMUSG00000014245_Pigl	371	369	604	351	222	176
ENSMUSG00000014294_Ndufa2	3339	3875	3195	3474	4384	2883
ENSMUSG00000014301_Pam16	660	708.97	934.94	1179.96	1421.92	847.94
ENSMUSG00000014303_Glis2	4894	5526	3800	2535	1411	1147
ENSMUSG00000014313_Cox6c	4155.13	4385.17	3836.35	4078.85	5197.13	3502.51
ENSMUSG00000014329_Bicc1	44.86	45	45	1	12	4
ENSMUSG00000014349_Ube2z	10050	11263	9584	9119	6527	5512
ENSMUSG00000014351_Gip	0	1	1	0	0	0
ENSMUSG00000014353_Tmem87b	1627	2075	2822	3763	1880	1878
ENSMUSG00000014355_Anapc1	23020	26707	16623	21222	14664	12591
ENSMUSG00000014361_Mertk	141	261	654	603	433	363
ENSMUSG00000014402_Tsg101	3468	3912	3827.99	3835.99	3856	2624
ENSMUSG00000014418_Hps5	2258	2727	3410	4188	2789	2268
ENSMUSG00000014426_Map3k4	4211	4861	7004	8802	5318	4410
ENSMUSG00000014444_Piezo1	32646.7	35734.2	30784.4	25762.5	16796.2	16989.8
ENSMUSG00000014453_Blk	0	0	1	1	0	0
ENSMUSG00000014470_Rnf166	1651	2089	2371	4262	2998	2118
ENSMUSG00000014496_Ankrd28	4957	6433	3253	2700	1460	1378
ENSMUSG00000014498_Ankrd52	8498.61	9304.26	5407.59	4752.64	2348	1822.49
ENSMUSG00000014503_Pkd2l2	55.79	116.32	85.04	33.35	25.2	15.23
ENSMUSG00000014504_Srp19	2571	2910	2126	3650	3079	2496
ENSMUSG00000014529_Tmbim7	0	0	0	0	2	0
ENSMUSG00000014542_Clec4f	0	0	0	0	0	0
ENSMUSG00000014543_Klra17	0	0	0	0	0	0
ENSMUSG00000014547_Wdfy2	484	604.59	728.85	1007	338.71	301.64
ENSMUSG00000014550_Rbsn	2855	3526	2389	3162	2219	1887
ENSMUSG00000014551_Mrps25	1883.34	2001.12	1757.08	1992.19	2137.92	1513.99
ENSMUSG00000014554_Dguok	945	1098	1231	2019	1293	1070
ENSMUSG00000014592_Camta1	547	769	1056	1169	818	617
ENSMUSG00000014599_Csf1	25958	25198	17850	8015	18269	18733
ENSMUSG00000014601_Strip1	3302	3509	4568	3414	3571	2469
ENSMUSG00000014602_Kif1a	0	1	7	5	0	1
ENSMUSG00000014603_Alx3	0	0	2	0	0	0
ENSMUSG00000014606_Slc25a11	3543.21	3985.05	5468.18	7306.16	5645.31	3877.14
ENSMUSG00000014609_Chrne	0	0	1	1	3	0
ENSMUSG00000014633_Cmc2	699	682	721	1222	932	653
ENSMUSG00000014668_Chfr	1907	2183	2244	3507	2156	1673
ENSMUSG00000014686_Ceacam16	7.83	9.56	35.64	15.92	19.16	4.35
ENSMUSG00000014704_Hoxa2	27.56	48.71	30.57	13.59	3	4.23
ENSMUSG00000014725_Adam28	0	0	0	0	0	0
ENSMUSG00000014747_Ankrd53	15	9	17.38	39	46.9	24.37
ENSMUSG00000014748_Tex261	4340	4938	3456	3013	2051	1883
ENSMUSG00000014763_Fam120b	2810	3364	3431	2662	2005	1238
ENSMUSG00000014767_Tbp	1836.05	2125.09	1458.01	2020.2	1372.97	1179.86
ENSMUSG00000014769_Psmb1	6297	6789	6295	8662	8823	6129
ENSMUSG00000014771_Pdcd2	1145.95	1392.91	1745.99	1994.8	1553.03	937.14
ENSMUSG00000014773_Dll1	1	0	4	1	2	1
ENSMUSG00000014776_Nol3	97.67	135.33	150.23	100.3	109.44	76.35
ENSMUSG00000014778_Fhod1	2970	3661	2056	1710	1282	1032
ENSMUSG00000014782_Plekhg4	197	224	529	369	237	149
ENSMUSG00000014786_Slc9a5	1697	2032	1416	1309	1098	879
ENSMUSG00000014791_Elmo3	47	66	78	45	20	15
ENSMUSG00000014813_Stc1	0	0	5	1	3	2
ENSMUSG00000014837_4931428F04Rik	875.33	905.67	1090.77	1789.7	1148.56	843.65
ENSMUSG00000014846_Tppp3	117	126	269	222	106	127
ENSMUSG00000014850_Msh3	1383.79	1575.36	1424.33	1815.97	1461.81	899.44
ENSMUSG00000014852_Adamts13	22	41	13	5	5	7
ENSMUSG00000014856_Tmem208	1154	1347	956	1143	993	728
ENSMUSG00000014859_E2f4	6626	6711	4277	4520	4397	3680
ENSMUSG00000014867_Surf4	15857	19158	6759	6229	5641	4661
ENSMUSG00000014873_Surf2	1131	1278	1808	1789	1543	1193
ENSMUSG00000014905_Dnajb9	1102	1480	558	761	410	472
ENSMUSG00000014907_Naf1	2600	2539	1719	1269	736	544
ENSMUSG00000014932_Yes1	1710.95	2020.04	1824.91	1318.01	707.77	600.05
ENSMUSG00000014956_Ppp1cb	10100	12271	9708	7206.09	4280.46	4783.38
ENSMUSG00000014959_Gorasp2	6331.86	7630.15	3447.25	3369.41	2863.12	2160.71
ENSMUSG00000014980_Tsen15	1077	1128	718	888	727	486
ENSMUSG00000015001_Oc90	0	0	0	0	0	0
ENSMUSG00000015002_Efr3a	8977	11408	9960	12704	6445	5263
ENSMUSG00000015013_Trappc2l	971	1035	2186	2510	2927	1890
ENSMUSG00000015016_Acsf3	944	1026	1154	1291	1200	826
ENSMUSG00000015023_Ddx19a	7283.95	7561.5	7096.26	9185.76	6987.86	5058.32
ENSMUSG00000015027_Galns	1134	1344	1519	2206	1728	1205
ENSMUSG00000015053_Gata2	322	340	519	932	552	349
ENSMUSG00000015083_C8g	41	40	305	194	179	125
ENSMUSG00000015085_Entpd2	1798	2014	2916	3409.81	2792	2254
ENSMUSG00000015087_Rabl6	4983	5410	3926	4082	3338	2873
ENSMUSG00000015090_Ptgds	13	13	223	120	88	68
ENSMUSG00000015092_Edf1	4576	5187	5836	6399	7445	5621
ENSMUSG00000015093_Clic3	108	166	110	73	84	81
ENSMUSG00000015094_Npdc1	4546	5517	4046	3760.19	3147	2939
ENSMUSG00000015095_Fbxw5	1841	2224	3103	2927	2429	2082
ENSMUSG00000015112_Slc25a13	2182	2152	1146	842	705	482
ENSMUSG00000015120_Ube2i	11236	11999	7921.97	8025.98	7425	5780
ENSMUSG00000015126_Tsr3	1102	1210	1333	1299	1153	740
ENSMUSG00000015127_Unkl	1308.79	1448.05	890.93	689.83	459.45	329.13
ENSMUSG00000015133_Lrrk1	5770	7135	2406	898	769	717
ENSMUSG00000015134_Aldh1a3	6	7	22	27	39	7
ENSMUSG00000015143_Actn1	28076.5	32767.7	43795.9	35458.7	24367.6	23586.3
ENSMUSG00000015149_Sirt2	3038	3807	6647	7769	7567	5503
ENSMUSG00000015165_Hnrnpl	15682	17819	11418	12298	8863	8275
ENSMUSG00000015176_Nolc1	8342	8691	5102	5745	4546	3449
ENSMUSG00000015189_Casd1	1233	1385	248	80	49	49
ENSMUSG00000015202_Cnksr3	1008	1141	1269	1948	1057	876
ENSMUSG00000015214_Mtmr1	1624	1860	2061	2333	1625	1306
ENSMUSG00000015217_Hmgb3	2872	3107	829	810	766	542
ENSMUSG00000015222_Map2	0	0	0	0	0	0
ENSMUSG00000015224_Cyp2j9	42	62	47	9	10	7
ENSMUSG00000015242_Nipsnap3a	0	0	0	0	0	0
ENSMUSG00000015243_Abca1	327	360	668	205	74	87
ENSMUSG00000015247_Nipsnap3b	1275	1350	1485	1771	1420	966
ENSMUSG00000015289_Lage3	1215	1228	814	726	1057	608
ENSMUSG00000015290_Ubl4a	2071.74	2364.82	1520.34	1148.53	1119.96	780.24
ENSMUSG00000015291_Gdi1	5382	6923	9184	11716	8477	7717
ENSMUSG00000015305_Sash1	5375.96	6830.94	4245.21	3425.75	1856.87	1557.75
ENSMUSG00000015312_Gadd45b	554	551	1946	1486	3159	2549
ENSMUSG00000015314_Slamf6	0	0	0	0	0	0
ENSMUSG00000015316_Slamf1	0	0	0	0	0	0
ENSMUSG00000015335_Zdhhc12	954	1083	1066	1440	1166	784
ENSMUSG00000015337_Endog	30.71	40.78	59.46	31.04	27.62	15.03
ENSMUSG00000015340_Cybb	6	10	8	8	12	6
ENSMUSG00000015341_Golga7	4231.26	5224.5	3448.85	4298.36	3307.94	2823.56
ENSMUSG00000015342_Xk	4	9	18	4	7	1
ENSMUSG00000015354_Pcolce2	2790	3096	5184	3492	2290	2537
ENSMUSG00000015355_Cd48	0	0	0	2	1	1
ENSMUSG00000015357_Clpx	1621	1875	2526	2902	2671	1816
ENSMUSG00000015363_Trabd	5760	6852	3055	3542	2822	2171
ENSMUSG00000015365_Mov10l1	1	0	1	1	3	2
ENSMUSG00000015377_Dennd6b	283	298	277	234	179	118
ENSMUSG00000015396_Cd83	0	1	0	0	0	0
ENSMUSG00000015401_Tmem27	0	0	0	0	0	0
ENSMUSG00000015405_Ace2	2	0	0	0	0	0
ENSMUSG00000015437_Gzmb	0	0	0	3	1	1
ENSMUSG00000015441_Gzmf	0	0	0	0	0	0
ENSMUSG00000015443_Gzmn	0	0	0	0	0	0
ENSMUSG00000015451_C4a	36	52.49	38.89	55.85	18.79	33
ENSMUSG00000015452_Ager	32	34	37	41	13	16
ENSMUSG00000015461_Atf6b	4404	4887	4360	6855	6987	4759
ENSMUSG00000015467_Egfl8	6	13	10	8	5	10
ENSMUSG00000015468_Notch4	136	115	177	109	73	46
ENSMUSG00000015474_Ppt2	204	275	446	489	358	299
ENSMUSG00000015476_Prrt1	0	0	3	0	3	0
ENSMUSG00000015478_Rnf5	1215.32	1336.21	1474.73	3144.02	2710.58	1909.16
ENSMUSG00000015484_Fam163a	0	0	1	1	1	0
ENSMUSG00000015488_Cacfd1	1063	1441	1504	1103	730	553
ENSMUSG00000015501_Hivep2	1724	2135.59	1402.88	623	421.47	489
ENSMUSG00000015519_2310057J18Rik	0	0	0	0	0	0
ENSMUSG00000015522_Arnt	4992	6398	7949	10744	6454	5914
ENSMUSG00000015533_Itga2	2	1	19	23	3	4
ENSMUSG00000015536_Mocs2	1117	1338	1430	2257	1607	1215
ENSMUSG00000015542_Nat9	879	1069	1962	3020	2309	1465
ENSMUSG00000015568_Lpl	30	34	50	33	35	22
ENSMUSG00000015575_Atp6v0e	3156	3593	5320	6307	5894	4237
ENSMUSG00000015579_Nkx2-5	1	0	0	0	1	1
ENSMUSG00000015597_Zfp318	1943	2224	2709	2339	1236	893
ENSMUSG00000015599_Ttbk1	10	12	24	5	18	6
ENSMUSG00000015605_Srf	4007	4219	3772	3807	2902	2382
ENSMUSG00000015619_Gata3	171	245	244	195	80	79
ENSMUSG00000015627_Gata5	0	1	2	2	5	0
ENSMUSG00000015647_Lama5	15645	17581	29866	23310	14620	13926
ENSMUSG00000015652_Steap1	2269	2646	1249	848	576	427
ENSMUSG00000015653_Steap2	11700	14847	5466	1950	1165	1381
ENSMUSG00000015656_Hspa8	206403	205742	153922	306336	341817	269312
ENSMUSG00000015659_Serac1	730.67	905.6	2043.26	2589.55	1521.73	1142.92
ENSMUSG00000015665_Awat1	0	0	0	0	0	0
ENSMUSG00000015668_Pdzd11	1983.05	2021	1301.74	1342.69	1431.96	1023.21
ENSMUSG00000015671_Psma2	5296	5852	4867	6671	7310	5060
ENSMUSG00000015672_Mrpl32	706	807	834	1213	1400	884
ENSMUSG00000015697_Setdb1	5085.58	5757.99	4178.73	3724.67	2057.84	1626.7
ENSMUSG00000015702_Anxa9	515	624	363	113	103	82
ENSMUSG00000015709_Arnt2	297	319.37	1484.4	980.78	668.96	557.93
ENSMUSG00000015711_Prune1	2076	2434	3886	4838	3976	3182
ENSMUSG00000015714_Cers2	8383	10245	4430	2155	2040	1910
ENSMUSG00000015721_Nlrp5	0	0	0	0	0	0
ENSMUSG00000015733_Capza2	5568	6682	7065	6742	5056	4437
ENSMUSG00000015745_Plekho1	1528	1512	1309	382	461	343
ENSMUSG00000015747_Vps45	850	944	1783	2468	1981	1194
ENSMUSG00000015748_Prpf3	3643	4040	3543	3891	3739	2654
ENSMUSG00000015749_Anp32e	11602	11903	9934	10129	7047	5540
ENSMUSG00000015750_Aph1a	6452.29	7421.13	5687.14	6216.56	4370.96	3346.47
ENSMUSG00000015755_Tab2	5172	6474	3943	3902	2262	1969
ENSMUSG00000015757_Ppil4	1318	1623	1263	1808	1088	966.71
ENSMUSG00000015759_Cnih1	4087	4618	4185	4153	3315	2649
ENSMUSG00000015766_Eps8	13912	17515	6276	2799	2015	2055
ENSMUSG00000015776_Med22	2864	3192	1845	2032	1736	1304
ENSMUSG00000015787_Abo	0	0	0	0	0	0
ENSMUSG00000015790_Surf1	1204	1424	1011	935	1129	666
ENSMUSG00000015804_Med28	2292	2476	2353	2955	3082	2368
ENSMUSG00000015806_Qdpr	2588	2716	3991	5531	4619	3483
ENSMUSG00000015812_Gnrh1	15	27	27	21	18	4
ENSMUSG00000015829_Tnr	1316.15	2277	714	355	301	438
ENSMUSG00000015837_Sqstm1	54881.2	76367.2	91244.3	116565	110093	93134
ENSMUSG00000015839_Nfe2l2	4638	5800	4676	2912	1909	1834
ENSMUSG00000015843_Rxrg	0	0	0	3	0	1
ENSMUSG00000015846_Rxra	2639	3207	1840	1120	749	731
ENSMUSG00000015850_Adamtsl4	3623	4294	5486	3764	2815	3368
ENSMUSG00000015852_Fcrls	0	0	4	0	0	0
ENSMUSG00000015854_Cd5l	3	1	6	2	3	1
ENSMUSG00000015869_Prpsap1	4173	4355	6113	5921	4496	3504
ENSMUSG00000015879_Fam184b	3	6	18	6.54	9.63	6.82
ENSMUSG00000015880_Ncapg	3546.67	4225.49	2267.5	3182.07	2976.77	2235.56
ENSMUSG00000015882_Lcorl	731.33	1002.51	915.5	1210.93	819.23	796.44
ENSMUSG00000015889_Lta4h	5912	6371	8754	9894	9203	6887
ENSMUSG00000015890_Amdhd1	53	49	400	321	329	198
ENSMUSG00000015932_Dstn	12999	14864	15950	16586	15584	14438
ENSMUSG00000015937_H2afy	4212	4635	3322	3274	2690	2010
ENSMUSG00000015942_Gtf2ird2	731	888	308	120	75	52
ENSMUSG00000015943_Bola1	704	708	1170	1186	913	583
ENSMUSG00000015944_Gatsl2	2393	2506	4473	7112	4442	3962
ENSMUSG00000015947_Fcgr1	0	4	3	3	1	0
ENSMUSG00000015950_Ncf1	4	6	24	8	15	5
ENSMUSG00000015957_Wnt11	0	0	5	9	10	2
ENSMUSG00000015961_Adss	8675	10133	5973	4392	3231	2891
ENSMUSG00000015962_1700016C15Rik	1	2	5	0	3	2
ENSMUSG00000015966_Il17rb	1	1	1	3	0	0
ENSMUSG00000015968_Cacna1d	1.03	0	10	1	2	2
ENSMUSG00000015970_Chdh	3.97	4	2	0	0	0
ENSMUSG00000015971_Actr8	1544	1670	1228	1319	1139	805
ENSMUSG00000015980_Lrrc27	189	228.84	346	466	417.98	268.94
ENSMUSG00000015981_Stk32c	12	9	18	2	12	7
ENSMUSG00000015994_Fnta	4022	4560	3390	4176	3040	2147
ENSMUSG00000016018_Skiv2l2	4889	5347	4002	5199	4020	3022
ENSMUSG00000016024_Lbp	220	309	1101	258	240	164
ENSMUSG00000016028_Celsr1	29	25	147	124	47	22
ENSMUSG00000016087_Fli1	96	106	36	7	5	12
ENSMUSG00000016128_Stard13	2742	3216	5276	3349	2215	1796
ENSMUSG00000016150_Tenm1	0	0	0	0	0	1
ENSMUSG00000016179_Camk1g	2	1	2	2	0	1
ENSMUSG00000016181_Diexf	1903	2172	1366	1452	743	516
ENSMUSG00000016194_Hsd11b1	6	4	18	9	4	9
ENSMUSG00000016200_Syt14	6	3	29	17	34	8
ENSMUSG00000016206_H2-M3	869	1083	618	559	445	411
ENSMUSG00000016239_Lonrf3	0	0	0	2	0	1
ENSMUSG00000016252_Atp5e	2511	2658	2452	2646	3639	2285
ENSMUSG00000016253_Nelfcd	2674	3002	2322	3440	2472	1828
ENSMUSG00000016255_Tubb1	1	2	14	20	7	6
ENSMUSG00000016256_Ctsz	10873	12474	16553	19777	18649	14220
ENSMUSG00000016257_Prelid3b	2912	2989	2049	2387	2151	1399
ENSMUSG00000016262_Sertad4	3388	4351	1786	898	397	399
ENSMUSG00000016283_H2-M2	0	0	0	0	0	0
ENSMUSG00000016308_Ube2a	1415	1423	1398	1669	1608	1079
ENSMUSG00000016319_Slc25a5	15561	14245	5958	4781	7564	4868
ENSMUSG00000016327_Atp1b4	0	1	0	0	0	0
ENSMUSG00000016344_Ppdpf	714	783	935	889	924	674
ENSMUSG00000016346_Kcnq2	0	0	3	1	0	0
ENSMUSG00000016349_Eef1a2	1	1	28	0	4	0
ENSMUSG00000016356_Col20a1	38	52	322	424	255	200
ENSMUSG00000016382_Pls3	14129	16989	11251	11361	10690	9867
ENSMUSG00000016386_Mpped2	10	16	6	2	6	5
ENSMUSG00000016409_Nkap	1304	1620	1193	1304	846	664
ENSMUSG00000016427_Ndufa1	1527	1690	2449	2625	2972	1905
ENSMUSG00000016458_Wt1	0	0	4	0	0	0
ENSMUSG00000016477_E2f3	2007	2213	953	649	327	202
ENSMUSG00000016481_Cr1l	1798.6	2572.7	725.94	462.95	321	281
ENSMUSG00000016487_Ppfibp1	8916	10440	9909	9249	7746	6279
ENSMUSG00000016493_Cd46	308.6	401.92	107.84	66.8	34.97	41.18
ENSMUSG00000016494_Cd34	101444	129328	49347	21914	20628	25187
ENSMUSG00000016495_Plgrkt	790	1054	948	1137	916	586
ENSMUSG00000016496_Cd274	100	165	245	252	215	88
ENSMUSG00000016498_Pdcd1lg2	0	0	0	0	0	0
ENSMUSG00000016503_Gtf3a	3192.86	3167.28	2961.6	2952.51	3025.15	2085.42
ENSMUSG00000016510_Mtif3	754.14	884.72	1134.4	955.49	896.85	498.58
ENSMUSG00000016520_Lnx2	1244	1416	1270	820	605	546
ENSMUSG00000016524_Il19	2	1	2	1	2	0
ENSMUSG00000016526_Dyrk3	392	371	643	626	489	354
ENSMUSG00000016528_Mapkapk2	7806	8715	7361	9042	6888	5756
ENSMUSG00000016529_Il10	0	0	0	0	0	0
ENSMUSG00000016534_Lamp2	14056	19437	23520	27272	19583	19524
ENSMUSG00000016541_Atxn10	8171	9850	9758	7937	7320	5604
ENSMUSG00000016552_Foxred2	42	43	22	19	6	2
ENSMUSG00000016554_Eif3d	15101	16886	16050	20315	18826	13286
ENSMUSG00000016559_H3f3b	31549	37213	33831	37010	31080	31662
ENSMUSG00000016619_Nup50	4544	4653	5578	3094	2680	2011
ENSMUSG00000016624_Phf21b	307	310	401	309	200	146
ENSMUSG00000016626_Nlrp14	0	0	0	0	0	0
ENSMUSG00000016637_Ift27	1196	1361	1142	1262	1179	699
ENSMUSG00000016664_Pacsin2	15701	18554	24001	23067	13542	13319
ENSMUSG00000016756_Cmah	12	1	8	4	3	0
ENSMUSG00000016757_Ttll12	6904	7028	9572	10518	8318	6692
ENSMUSG00000016758_Bik	4	3	21	26	20	8
ENSMUSG00000016763_Scube1	1	1	5	0	1	0
ENSMUSG00000016831_Tox4	4337.93	5013.51	5451.34	10164.8	7599.91	6050.14
ENSMUSG00000016833_Mrps18c	613	756	624	801	758	447
ENSMUSG00000016918_Sulf1	0	0	1	1	0	0
ENSMUSG00000016921_Srsf6	12341	13794	6044	3761	2075	1895
ENSMUSG00000016933_Plcg1	5893	6821	6636	8205	5174	4618
ENSMUSG00000016940_Kctd2	1479	1819	1119	1263	1249	1276
ENSMUSG00000016942_Tmprss6	17	11	30	22	12	13
ENSMUSG00000016946_Kctd5	2543	2664	2781	4145	3246	2401
ENSMUSG00000016982_Pom121l2	0	0	18	29	6	9
ENSMUSG00000016984_Etaa1	1476	1634	643	712	463	338
ENSMUSG00000016995_Matn4	3	4	25	15	9	10
ENSMUSG00000016998_Svs4	0	0	0	0	0	0
ENSMUSG00000017000_Svs6	0	0	0	0	0	0
ENSMUSG00000017002_Slpi	2272	1753	4072	2059	6440	3603
ENSMUSG00000017003_Svs3a	0	0	0	0	0	0
ENSMUSG00000017004_Svs5	0	0	0	0	0	0
ENSMUSG00000017007_Rbpjl	1	2	9	8	11	4
ENSMUSG00000017009_Sdc4	7473	8869	11843	7498	9053	9957
ENSMUSG00000017049_Ccdc70	0	0	0	0	0	0
ENSMUSG00000017057_Il13ra1	100	140	150	78	67	79
ENSMUSG00000017064_Prl5a1	0	0	0	0	0	0
ENSMUSG00000017119_Nbr1	8941	11649	11929	11503	7472	5700
ENSMUSG00000017132_Cyth1	1237	1449	1404	1486	1006	793
ENSMUSG00000017144_Rnd3	1728	2082	1400	1189	419	324
ENSMUSG00000017146_Brca1	5372	6146	3862	5933	5044	3759
ENSMUSG00000017165_Gast	0	0	0	1	0	0
ENSMUSG00000017167_Cntnap1	1002.47	1080.32	1607.08	881.13	985	798.36
ENSMUSG00000017176_Nt5c3b	2499.4	2727.04	1766	1228.34	1217.23	827.67
ENSMUSG00000017188_Coa3	1666	1749	1524	1271	1152	762
ENSMUSG00000017195_Zpbp2	4	1	17	6	11	3
ENSMUSG00000017204_Gsdma	1	1	248	131	123	49
ENSMUSG00000017210_Med24	4953	5462	3888	4183	3915	2864
ENSMUSG00000017211_Gsdma2	0	0	4	2	0	2
ENSMUSG00000017221_Psmd3	11424	12025	16315	25643	17418	14068
ENSMUSG00000017264_Exosc10	5801	6585	4047	3886	4103	2880
ENSMUSG00000017286_Glod4	3073.29	3130	2384	2671	3097.21	2199
ENSMUSG00000017288_Vps53	2266	2776	3453	2991	2337	1924
ENSMUSG00000017291_Taok1	9830	12974	9491	9465	5922	5354
ENSMUSG00000017299_Dnttip1	2101	2383	2074	1986	1750	1434
ENSMUSG00000017300_Tnnc2	0	2	7	9	11	8
ENSMUSG00000017307_Acot8	444.5	507.22	665.71	1043.13	739.85	535.72
ENSMUSG00000017309_Cd300lg	4	0	271	108	66	47
ENSMUSG00000017310_Spint4	0	0	0	0	0	0
ENSMUSG00000017311_Pyy	0	0	4	0	1	0
ENSMUSG00000017314_Mpp2	1548	1803	3003	1681	1171	1161
ENSMUSG00000017316_Ppy	0	0	0	0	1	0
ENSMUSG00000017344_Vtn	0	0	2	1	2	0
ENSMUSG00000017376_Nlk	1149	1175	1629	1741	1006	662
ENSMUSG00000017386_Traf4	1910	2012	1475	2089	2087	1392
ENSMUSG00000017390_Aldoc	4	8	18	29	36	12
ENSMUSG00000017400_Stac2	2620	3305	4048	4193	3312	2952
ENSMUSG00000017404_Rpl19	42270	45143.1	44495	49427	55537.9	38220.1
ENSMUSG00000017405_Nek8	774	956	666	388	255	263
ENSMUSG00000017412_Cacnb4	11.45	12.27	26.41	6.73	12.95	2.21
ENSMUSG00000017417_Plxdc1	8	18	82	48	64	29
ENSMUSG00000017418_Arl5b	1309	1693	2262	4034	2785	2775
ENSMUSG00000017421_Zfp207	9280	10928	4224	5186	4669	4455
ENSMUSG00000017428_Psmd11	7508.96	8456.83	7554.95	10702.9	10063.9	7779.97
ENSMUSG00000017446_C1qtnf1	1440.54	2091.32	358	488	757.46	637.81
ENSMUSG00000017453_Pipox	2	2	26	4	3	4
ENSMUSG00000017466_Timp2	43331	56279	57022	32304	18724	19426
ENSMUSG00000017478_Zc3h18	8618	8935	6271	6717	4884	3611
ENSMUSG00000017485_Top2b	9456	11789	5315	3966	3294	3071
ENSMUSG00000017491_Rarb	21	24	8	14	21	5
ENSMUSG00000017493_Igfbp4	27614	29442	7600	3933	7262	5941
ENSMUSG00000017499_Cdc6	3441	3068	1533	2536	2507	1878
ENSMUSG00000017548_Suz12	6899.95	7852.93	6311.92	5365.83	2449.96	2229.95
ENSMUSG00000017550_Atad5	2650	2870	2563	3078	2107	1814
ENSMUSG00000017561_Crlf3	2410	2477	2950	3048	2169	1647
ENSMUSG00000017588_Krt27	0	0	0	0	0	0
ENSMUSG00000017607_Tns4	520	509	303	66	84	66
ENSMUSG00000017615_Tnfaip1	10311	11571	7118	7491	5691	4718
ENSMUSG00000017631_Abr	5954	7407	4733	2025	1735	1515
ENSMUSG00000017639_Rab11fip4	11	6	59	25	14	4
ENSMUSG00000017652_Cd40	10	29	491	346	487	277
ENSMUSG00000017664_Slc35c2	1964	2116	3108	4209	2857	1981
ENSMUSG00000017667_Zfp334	2350	2494	1917	1571	894	749
ENSMUSG00000017670_Elmo2	5163	5950	6964	8311	3568	3216
ENSMUSG00000017677_Wsb1	7713	8582	14537	2425	2632	2038
ENSMUSG00000017679_Ttpal	3543	4059	5510	5334	2611	1850
ENSMUSG00000017686_Rhot1	3845	4040	4298	5696	4537	3516
ENSMUSG00000017688_Hnf4g	0	0	0	0	0	0
ENSMUSG00000017692_Rhbdl3	560	719	582	279	181	135
ENSMUSG00000017697_Ada	1544	1554	1954	1796	1804	1017
ENSMUSG00000017707_Serinc3	11216	13854	13418	16077	10072	8927
ENSMUSG00000017713_Tha1	194.96	191	287.92	271.73	107.94	118.95
ENSMUSG00000017715_Pgs1	4574	4735	4626	7315	5433	5291
ENSMUSG00000017716_Birc5	5166	5628	4269	7633	6534	5652
ENSMUSG00000017718_Afmid	817.93	921.68	567.23	284.31	355.11	210.76
ENSMUSG00000017720_Trp53tg5	0	0	1	1	0	0
ENSMUSG00000017721_Pigt	5705	6464	7714	10829	8481	6543
ENSMUSG00000017723_Wfdc2	0	0	1	0	0	0
ENSMUSG00000017724_Etv4	2333	2418	698	599	1127	1081
ENSMUSG00000017733_Eppin	0	0	0	0	0	0
ENSMUSG00000017734_Dbndd2	2016.23	2383.86	1150.98	519.28	826.39	521.91
ENSMUSG00000017737_Mmp9	487	425	487	656	711	527
ENSMUSG00000017740_Slc12a5	383	421	623	530	203	271
ENSMUSG00000017747_Ghdc	1286	1442	2398	3581	2829	2303
ENSMUSG00000017754_Pltp	2730.08	3779.67	7100.32	3456.51	2255.22	2102.53
ENSMUSG00000017756_Slc12a7	3492	4345	3113	2817	1479	1306
ENSMUSG00000017760_Ctsa	7731.89	10603.7	30082.5	30079.2	26212.2	18642
ENSMUSG00000017764_Zswim1	1180	1207.82	2085	6830.44	4455.62	3697.69
ENSMUSG00000017765_Slc12a4	6089.96	7327.98	6754.98	7540.98	4496	4000.99
ENSMUSG00000017767_Spata25	0	1.18	4	7.56	5.38	3.31
ENSMUSG00000017774_Myo1c	30181	36366	21606	17284	12186	12466
ENSMUSG00000017776_Crk	11961	13933	9774	8282	4353	4021
ENSMUSG00000017778_Cox7c	2912	2805.99	2604	3170	3818	2505
ENSMUSG00000017781_Pitpna	9275	10123	10875	14053	10377	8320
ENSMUSG00000017801_Mlx	1123.34	1292.13	1396.77	1678.24	2311.9	1558.81
ENSMUSG00000017802_Fam134c	2317	2693	2867	2950	2021	1458
ENSMUSG00000017817_Jph2	6	1	10	8	7	3
ENSMUSG00000017830_Dhx58	203	275	419	354	363	292
ENSMUSG00000017831_Rab5a	3873.97	4967.93	2885.99	3876.96	2881.98	2795.91
ENSMUSG00000017832_Hspb9	2	6	4	4	5	2
ENSMUSG00000017837_Nkiras2	1617.2	1860.06	2833.01	3475	3170	2141
ENSMUSG00000017843_Ppp2r5c	4032	4536	3939	4342	2873	2202
ENSMUSG00000017858_Ift52	1866	2359	2475	2983	2781	2239
ENSMUSG00000017861_Mybl2	5340	5304	2327	2491	1885	1344
ENSMUSG00000017868_Sgk2	25	22	46	40	77	23
ENSMUSG00000017897_Eya2	0	0	7	9	7	5
ENSMUSG00000017922_Prl3c1	0	0	0	0	0	0
ENSMUSG00000017929_B4galt5	4958	5517	3863	3231	1288	1938
ENSMUSG00000017943_Gdap1l1	20	25	41	60	26	17
ENSMUSG00000017950_Hnf4a	0	1	12	8	7	1
ENSMUSG00000017969_Ptgis	21	13	83	23	46	26
ENSMUSG00000017978_Cadps2	0	0	0	0	1	0
ENSMUSG00000017999_Ddx27	6897	7318	7183	10182	7854	5041
ENSMUSG00000018001_Cyth3	3661	4287	4622	4414	2718	2557
ENSMUSG00000018008_Cyth4	4	4	109	73	43	18
ENSMUSG00000018012_Rac3	126	153	102	108	82	78
ENSMUSG00000018040_Rrp7a	4720.64	4912.63	4677.17	4463.77	3317.13	2631.01
ENSMUSG00000018042_Cyb5r3	25244	30468	49954	66530	55112	44077
ENSMUSG00000018068_Ints2	2744.45	2926.31	1915.99	1960.48	1224.33	896.82
ENSMUSG00000018076_Med13l	6517	7660	8476	6939	2420	2423
ENSMUSG00000018102_Hist1h2bc	890.63	1033.43	5029.65	7269.74	8103.31	7406.1
ENSMUSG00000018126_Baiap2l2	2	4	9	8	2	1
ENSMUSG00000018143_Mafk	1829	2180	4304.99	6206	3845	3435
ENSMUSG00000018160_Med1	5527	6424	6611	8625	4676	3657
ENSMUSG00000018166_Erbb3	1033	1028	2599	1713	925	866
ENSMUSG00000018167_Stard3	1813	1969	1767	2259	1918	1332
ENSMUSG00000018168_Ikzf3	0	0	0	1	0	0
ENSMUSG00000018169_Mfng	2	7	382	510	457	236
ENSMUSG00000018171_Vmp1	5631	7006	6288	7445	5233	4712
ENSMUSG00000018189_Uchl5	2745	3081	2959	4632	4022	2688
ENSMUSG00000018196_Glrx2	847	1029	1458	1427	1196	933
ENSMUSG00000018199_Trove2	5589	7197	7282	7220	4126	4306
ENSMUSG00000018209_Stk4	3425	3784	5105	6590	3271	2279
ENSMUSG00000018211_Wfdc15b	0	0	0	0	0	0
ENSMUSG00000018217_Pmp22	8405	11559	4814	2762	1838	1921
ENSMUSG00000018238_Gdf9	18	26	16	12	8	7
ENSMUSG00000018239_Zcchc10	541	495	590	1050	728	600
ENSMUSG00000018259_Prl8a2	0	0	0	0	0	0
ENSMUSG00000018263_Tbx5	0	1	2	0	0	0
ENSMUSG00000018286_Psmb6	5259	5728	6130	10328	9772	6385
ENSMUSG00000018287_Spag7	2103	2418	1470	1569	1895	1444
ENSMUSG00000018293_Pfn1	38170	40200	13036	7231	7589	6867
ENSMUSG00000018322_Tomm34	2613	2739	2614	3150	3261	1956
ENSMUSG00000018326_Ywhab	15381	17835	13009	11172	8494	7079
ENSMUSG00000018334_Ksr1	1138	1149	1331	862	552	328
ENSMUSG00000018339_Gpx3	3	18	3	4	2	0
ENSMUSG00000018340_Anxa6	7433	9107	16745	19481	14490	12041
ENSMUSG00000018341_Il12rb2	0	0	0	0	0	0
ENSMUSG00000018347_Zkscan6	623	647	894	919	732	498
ENSMUSG00000018362_Kpna2	19891.6	20823.6	10154.6	17062.2	12944.8	10094
ENSMUSG00000018363_Smurf2	3020	3591	2756	2977	1420	1082
ENSMUSG00000018372_Cep95	699	880	1134	1047	986	713
ENSMUSG00000018377_Vezf1	4028	4927	3035	2790	1819	1553
ENSMUSG00000018378_Cuedc1	2059	2432	1115	466	435	334
ENSMUSG00000018379_Srsf1	18311	20202	6347	3265	2483	2628
ENSMUSG00000018381_Abi3	308.85	379.99	293.87	143.31	112.47	71.01
ENSMUSG00000018387_Shroom1	0	0	5	0	0	0
ENSMUSG00000018395_Kif3a	2422	2785	4217	5572	2805	2432
ENSMUSG00000018398_Sept8	13508	15842	8203	4321	3382	2835
ENSMUSG00000018401_Mtmr4	6483	7308	5075	8052	4759	4517
ENSMUSG00000018405_Mrm1	991	1078	830	387	304	197
ENSMUSG00000018411_Mapt	851	812	3289	1897	1361	1243
ENSMUSG00000018412_Kansl1	3541	4278	3201	1993	1751	1166
ENSMUSG00000018415_Gid4	3587	4078	4113	4679	2887	2300
ENSMUSG00000018417_Myo1b	4748	5246	4034	3217	2850	2316
ENSMUSG00000018425_Dhx40	4371	5360	5144	6087	4676	3589
ENSMUSG00000018427_Ypel2	169	267	1062	2395	1254	1094
ENSMUSG00000018428_Akap1	4095	4354	5260	3389	1901	1505
ENSMUSG00000018433_Nol11	3140.64	3211	2734	2478	2218.58	1549.42
ENSMUSG00000018442_Derl2	2866.05	3703.18	1902.75	2293.24	1419.56	1534.9
ENSMUSG00000018446_C1qbp	8046	8071	8654	10238	9596	6792
ENSMUSG00000018449_Rpain	739	865	851	1237	1071	654
ENSMUSG00000018451_6330403K07Rik	98	135	134	116	218	141
ENSMUSG00000018459_Slc13a3	2	3	11	3	5	0
ENSMUSG00000018470_Kcnab3	85	125	589	578	443	396
ENSMUSG00000018474_Chd3	10951	12392	3556	2428	3071	2440
ENSMUSG00000018476_Kdm6b	3455	4594	6385	5320	3343	2717
ENSMUSG00000018479_1700125H20Rik	1	0	5	1	5	0
ENSMUSG00000018481_Appbp2	4752	5526	4025	3056	1576	1313
ENSMUSG00000018486_Wnt9b	0	0	0	0	0	0
ENSMUSG00000018500_Adora2b	455	536	687	480	276	150
ENSMUSG00000018501_Ncor1	11320	14424	9010	7968	4663	4630
ENSMUSG00000018507_Trpv2	227	406	529	345	261	137
ENSMUSG00000018509_Cenpv	725	837	487	288	347	174
ENSMUSG00000018537_Pcgf2	1226	1572	865	734	591	475
ENSMUSG00000018541_Cwc25	1272	1444	1870	2388	1084	794
ENSMUSG00000018543_1700001P01Rik	4	2	3	3	1	1
ENSMUSG00000018547_Pip4k2b	3202	3313	3542	4054	2106	1775
ENSMUSG00000018548_Trim37	5189	5978	6166	7352	4271	3291
ENSMUSG00000018554_Ybx2	0	0	1	3	4	1
ENSMUSG00000018559_Ctdnep1	4896	5694	3405	3355	2930	2205
ENSMUSG00000018565_Elp5	2994	3333	3517	4952	3788	2676
ENSMUSG00000018566_Slc2a4	26	15	418	438	375	276
ENSMUSG00000018567_Gabarap	8564	11006	10630	9341	11280	8352
ENSMUSG00000018569_Cldn7	2	1	3	0	0	3
ENSMUSG00000018570_2810408A11Rik	42	37	146	75	112	50
ENSMUSG00000018572_Phf23	3012	3364	2399	2644	2258	1454
ENSMUSG00000018574_Acadvl	4701.91	5277.53	7255.16	9158.85	9330.85	6942.98
ENSMUSG00000018581_Dnah11	2.06	7.02	8.04	11.16	4.06	2.05
ENSMUSG00000018583_G3bp1	25608	26214	20483	20153	14294	11713
ENSMUSG00000018585_Atox1	5192	5643	8776	11756	12233	8844
ENSMUSG00000018589_Glra2	0	0	1	0	0	1
ENSMUSG00000018593_Sparc	120773	170014	76435	56596	41681	58913
ENSMUSG00000018595_Glra4	0	0	1	0	0	1
ENSMUSG00000018599_Mief2	706	756	638	779	447	387
ENSMUSG00000018604_Tbx3	813	1095	841	404	328	264
ENSMUSG00000018620_Mmp20	0	0	0	0	0	0
ENSMUSG00000018623_Mmp7	0	0	0	0	0	0
ENSMUSG00000018634_Crhr1	0	0	2	0	1	0
ENSMUSG00000018648_Dusp14	1671	1667	3066	2440	1496	1093
ENSMUSG00000018651_Tada2a	1755	1840	2423	2245	1497	1111
ENSMUSG00000018654_Ikzf1	1	1	2	0	1	0
ENSMUSG00000018656_Tcaf3	1	1	1	0	1	1
ENSMUSG00000018659_Pnpo	576.08	641.49	1216.26	1669.02	1333.45	817.04
ENSMUSG00000018661_Cog1	2727.67	3311.64	2001.47	1423.46	1134.79	819.72
ENSMUSG00000018666_Cbx1	4291	4854	4772	6372	4505	4240
ENSMUSG00000018669_Cdk5rap3	2826	3313	3497	4711	3345	2720
ENSMUSG00000018672_Copz2	2730	3437	2687	2416	2163	1878
ENSMUSG00000018677_Slc25a39	9908	10763	11304	15301	16240	12279
ENSMUSG00000018678_Sp2	1303	1557	923	1562	1351	1095
ENSMUSG00000018697_Aatf	3750	3804	2050	1456	1547	1039
ENSMUSG00000018698_Lhx1	8	4	22	8	7	3
ENSMUSG00000018707_Dync1h1	54228	67346	67653	78794	50434	49123
ENSMUSG00000018727_Cpsf4l	34	34	32	52	43	34
ENSMUSG00000018733_Pex12	600	752	686	288	221	151
ENSMUSG00000018736_Ndel1	5457	6656	5597	6362	4923	4526
ENSMUSG00000018740_Slc25a35	168.61	217.9	278.15	530.81	344.33	308.35
ENSMUSG00000018750_Zbtb4	2839	3658	2578	899	783	720
ENSMUSG00000018752_Tnfsfm13	259.21	286.01	236.68	135.1	107.84	59.31
ENSMUSG00000018761_Mpdu1	1006	1203	785	641	581	516
ENSMUSG00000018765_Fxr2	5422	6210	7511	8320	7272	5981
ENSMUSG00000018770_Atp5g3	8481	9072	9177	8146	6747	5220
ENSMUSG00000018774_Cd68	247	269	12572	15569	18966	11785
ENSMUSG00000018776_Slc35g3	15	27	56	12	11	13
ENSMUSG00000018796_Acsl1	3299.07	3547.27	5779.66	9072.34	5425.04	4026.72
ENSMUSG00000018800_Abca5	1150	1454	4451	5011	2327	2003
[truncated: 48,601 more rows]
